# Supplementary material for: Do the human gut metagenomic species possess the minimal set of core functionalities necessary for life?
Source: BMC Genomics. 2020 Sep 30;21:678. doi: 10.1186/s12864-020-07087-8 (PMC7525937; doi:10.1186/s12864-020-07087-8)
Supplement: Supplementary file 2 — Additional file 2. Detailed statistics of the analyzed genomes and the CMF functions. For the 400 NCBI isolates genomes species name is reported. For the 10,000 genomes retrieved from Almeida et al. study the values of completeness and contamination and relative area plots are reported. [file 12864_2020_7087_MOESM2_ESM.xlsx]

## Sheet: CMF functions
List of functions included in CMF
ATP-dependent zinc metalloprotease FtsH
putative ABC-2 type transport system ATP-binding protein
Chromosomal replication initiator protein DnaA
Vitamin B12 import ATP-binding protein BtuD
16S ribosomal RNA
23S ribosomal RNA
30S ribosomal protein S10
30S ribosomal protein S11
30S ribosomal protein S12
30S ribosomal protein S13
30S ribosomal protein S15
30S ribosomal protein S16
30S ribosomal protein S17
30S ribosomal protein S18
30S ribosomal protein S2
30S ribosomal protein S20
30S ribosomal protein S21
30S ribosomal protein S3
30S ribosomal protein S4
30S ribosomal protein S6
30S ribosomal protein S7
30S ribosomal protein S8
30S ribosomal protein S9
50S ribosomal protein L10
50S ribosomal protein L11
50S ribosomal protein L13
50S ribosomal protein L14
50S ribosomal protein L15
50S ribosomal protein L16
50S ribosomal protein L17
50S ribosomal protein L18
50S ribosomal protein L19
50S ribosomal protein L2
50S ribosomal protein L20
50S ribosomal protein L21
50S ribosomal protein L22
50S ribosomal protein L23
50S ribosomal protein L27
50S ribosomal protein L29
50S ribosomal protein L3
50S ribosomal protein L32
50S ribosomal protein L33
50S ribosomal protein L35
50S ribosomal protein L36
50S ribosomal protein L4
50S ribosomal protein L5
50S ribosomal protein L6
50S ribosomal protein L7/L12
Alanine--tRNA ligase
Arginine--tRNA ligase
Aspartate--tRNA ligase
Aspartyl/glutamyl-tRNA(Asn/Gln) amidotransferase subunit B
ATP-dependent DNA helicase PcrA
Beta sliding clamp
Chaperone protein DnaK
Cysteine--tRNA ligase
DNA gyrase subunit A
DNA gyrase subunit B
DNA ligase
DNA polymerase I
DNA polymerase III PolC-type
DNA polymerase III subunit alpha
DNA primase
DNA topoisomerase 1
DNA topoisomerase 4 subunit A
DNA topoisomerase 4 subunit B
DNA-binding protein HU
DNA-directed RNA polymerase subunit alpha
DNA-directed RNA polymerase subunit beta
DNA-directed RNA polymerase subunit beta'
Elongation factor 4
Elongation factor G
Elongation factor P
Elongation factor Ts
Endoribonuclease YbeY
Exodeoxyribonuclease 7 large subunit
Glutamate--tRNA ligase
Glutamyl-tRNA(Gln) amidotransferase subunit A
GTPase Der
GTPase Era
Histidine--tRNA ligase
Isoleucine--tRNA ligase
Leucine--tRNA ligase
Lysine--tRNA ligase
Membrane protein insertase YidC
Nicotinate-nucleotide adenylyltransferase
Peptide chain release factor RF1
Peptidyl-tRNA hydrolase
Phenylalanine--tRNA ligase alpha subunit
Proline--tRNA ligase
Protein GrpE
Replicative DNA helicase
Ribonuclease 3
Ribonuclease P protein component
Ribosomal RNA small subunit methyltransferase H
Ribosome maturation factor RimM
Ribosome maturation factor RimP
Ribosome-binding factor A
Ribosome-recycling factor
RNA polymerase sigma factor RpoD
Serine--tRNA ligase
Signal recognition particle protein
Thioredoxin
Threonine--tRNA ligase
Threonylcarbamoyl-AMP synthase
Transcription elongation factor GreA
Transcription termination/antitermination protein NusA
Transcription termination/antitermination protein NusG
transfer-messenger RNA SsrA
Translation initiation factor IF-1
Translation initiation factor IF-3
tRNA (guanine-N(1)-)-methyltransferase
tRNA N6-adenosine threonylcarbamoyltransferase
tRNA pseudouridine synthase B
tRNA threonylcarbamoyladenosine biosynthesis protein TsaE
tRNA uridine 5-carboxymethylaminomethyl modification enzyme MnmG
tRNA-Ala(tgc)
tRNA-Arg(acg)
tRNA-Arg(tct)
tRNA-Asn(gtt)
tRNA-Asp(gtc)
tRNA-Cys(gca)
tRNA-Gln(ttg)
tRNA-Glu(ttc)
tRNA-Gly(tcc)
tRNA-His(gtg)
tRNA-Ile(gat)
tRNA-Leu(caa)
tRNA-Leu(taa)
tRNA-Leu(tag)
tRNA-Lys(ttt)
tRNA-Met(cat)
tRNA-Phe(gaa)
tRNA-Pro(tgg)
tRNA-Ser(gct)
tRNA-Ser(tga)
tRNA-specific 2-thiouridylase MnmA
tRNA-Thr(tgt)
tRNA-Trp(cca)
tRNA-Tyr(gta)
tRNA-Val(tac)
tRNA(Ile)-lysidine synthase
Tryptophan--tRNA ligase
Tyrosine--tRNA ligase
UvrABC system protein C
Valine--tRNA ligase
Acyl carrier protein
Adenylate kinase
ATP synthase epsilon chain
ATP synthase gamma chain
ATP synthase subunit a
ATP synthase subunit alpha
ATP synthase subunit b
ATP synthase subunit beta
ATP synthase subunit c
ATP synthase subunit delta
Bifunctional protein FolD protein
CTP synthase
Cytidylate kinase
Dihydrolipoyllysine-residue acetyltransferase component of pyruvate dehydrogenase complex
Enolase
Fructose-bisphosphate aldolase
Glucose-6-phosphate isomerase
Glyceraldehyde-3-phosphate dehydrogenase
Glycerol-3-phosphate acyltransferase
Guanylate kinase
Histidine biosynthesis bifunctional protein HisB
Inorganic pyrophosphatase
Methionine--tRNA ligase
Phosphate acyltransferase
putative adenylyl-sulfate kinase
putative pre-16S rRNA nuclease
Pyruvate kinase
Riboflavin biosynthesis protein RibF
Ribose-phosphate pyrophosphokinase
Ribulose-phosphate 3-epimerase
S-adenosylmethionine synthase
Thioredoxin reductase
Thymidylate kinase
Triosephosphate isomerase
UDP-galactopyranose mutase
Uridylate kinase
UTP--glucose-1-phosphate uridylyltransferase

## Sheet: NCBI genomes included
RefSeq assembly accession	ORGANISM
GCF_000005825.2_ASM582v2	NC_013791.2 Bacillus pseudofirmus OF4
GCF_000006605.1_ASM660v1	NC_007164.1 Corynebacterium jeikeium K411
GCF_000006685.1_ASM668v1	NC_002620.2 Chlamydia muridarum Nigg
GCF_000006725.1_ASM672v1	NC_002488.3 Xylella fastidiosa 9a5c
GCF_000007025.1_ASM702v1	NC_003103.1 Rickettsia conorii str. Malish 7
GCF_000007085.1_ASM708v1	NC_003869.1 Thermoanaerobacter tengcongensis MB4
GCF_000007125.1_ASM712v1	NC_003317.1 Brucella melitensis bv. 1 str. 16M I
GCF_000007365.1_ASM736v1	NC_004061.1 Buchnera aphidicola str. Sg (Schizaphis graminum)
GCF_000007485.1_ASM748v1	NC_004572.3 Tropheryma whipplei str. Twist
GCF_000007605.1_ASM760v1	NC_003361.3 Chlamydophila caviae GPIC
GCF_000007625.1_ASM762v1	NC_004557.1 Clostridium tetani E88
GCF_000007705.1_ASM770v1	NC_005085.1 Chromobacterium violaceum ATCC 12472
GCF_000007725.1_ASM772v1	NC_004545.1 Buchnera aphidicola str. Bp (Baizongia pistaciae)
GCF_000007745.1_ASM774v1	NC_006300.1 Mannheimia succiniciproducens MBEL55E
GCF_000007865.1_ASM786v1	NC_002944.2 Mycobacterium avium subsp. paratuberculosis str. k10
GCF_000007905.1_ASM790v1	NC_004917.1 Helicobacter hepaticus ATCC 51449
GCF_000007945.1_ASM794v1	NC_002940.2 [Haemophilus] ducreyi 35000HP
GCF_000008025.1_ASM802v1	NC_002978.6 Wolbachia endosymbiont of Drosophila melanogaster
GCF_000008045.1_ASM804v1	NC_006142.1 Rickettsia typhi str. Wilmington
GCF_000008205.1_ASM820v1	NC_007295.1 Mycoplasma hyopneumoniae J
GCF_000008325.1_ASM832v1	NC_002977.6 Methylococcus capsulatus str. Bath
GCF_000008345.1_ASM834v1	NC_006085.1 Propionibacterium acnes KPA171202
GCF_000008365.1_ASM836v1	NC_006908.1 Mycoplasma mobile 163K
GCF_000008385.1_ASM838v1	NC_006833.1 Wolbachia endosymbiont strain TRS of Brugia malayi
GCF_000008465.1_ASM846v1	NC_006512.1 Idiomarina loihiensis L2TR
GCF_000008885.1_ASM888v1	NC_004344.2 Wigglesworthia glossinidia endosymbiont of Glossina brevipalpis DNA
GCF_000009125.1_ASM912v1	NC_003295.1 Ralstonia solanacearum GMI1000 complete sequence
GCF_000009145.1_ASM914v1	NC_004757.1 Nitrosomonas europaea ATCC 19718
GCF_000009365.1_ASM936v1	NC_008260.1 Alcanivorax borkumensis SK2
GCF_000009545.1_ASM954v1	NC_012004.1 Streptococcus uberis 0140J
GCF_000009765.2_ASM976v2	NC_003155.5 Streptomyces avermitilis MA-4680 = NBRC 14893 DNA
GCF_000009825.1_ASM982v1	NC_006582.1 Bacillus clausii KSM-K16 DNA
GCF_000009845.1_ASM984v1	NC_005303.2 Onion yellows phytoplasma OY-M DNA
GCF_000009865.1_ASM986v1	NC_007168.1 Staphylococcus haemolyticus JCSC1435 DNA
GCF_000009905.1_ASM990v1	NC_006177.1 Symbiobacterium thermophilum IAM 14863 DNA
GCF_000009945.1_ASM994v1	NC_007899.1 Chlamydia felis Fe/C-56 Fe/C-56 DNA
GCF_000009985.1_ASM998v1	NC_007626.1 Magnetospirillum magneticum AMB-1 DNA
GCF_000010065.1_ASM1006v1	NC_006576.1 Synechococcus elongatus PCC 6301 DNA
GCF_000010125.1_ASM1012v1	NC_007350.1 Staphylococcus saprophyticus subsp. saprophyticus ATCC 15305 DNA
GCF_000010145.1_ASM1014v1	NC_010610.1 Lactobacillus fermentum IFO 3956 DNA
GCF_000010165.1_ASM1016v1	NC_012491.1 Brevibacillus brevis NBRC 100599 DNA
GCF_000010185.1_ASM1018v1	NC_010376.1 Finegoldia magna ATCC 29328 DNA
GCF_000010285.1_ASM1028v1	NC_010617.1 Kocuria rhizophila DC2201 DNA
GCF_000010305.1_ASM1030v1	NC_012489.1 Gemmatimonas aurantiaca T-27 DNA
1
RefSeq assembly accession Organism
GCF_000010405.1_ASM1040v1	NC_009465.1 Candidatus Vesicomyosocius okutanii HA DNA
GCF_000010425.1_ASM1042v1	NC_008618.1 Bifidobacterium adolescentis ATCC 15703 DNA
GCF_000010505.1_ASM1050v1	NC_010729.1 Porphyromonas gingivalis ATCC 33277 DNA
GCF_000010525.1_ASM1052v1	NC_009937.1 Azorhizobium caulinodans ORS 571 DNA
GCF_000010605.1_ASM1060v1	NC_010572.1 Streptomyces griseus subsp. griseus NBRC 13350 DNA
GCF_000010625.1_ASM1062v1	NC_010296.1 Microcystis aeruginosa NIES-843 DNA
GCF_000010665.1_ASM1066v1	NC_012796.1 Desulfovibrio magneticus RS-1 DNA
GCF_000010785.1_ASM1078v1	NC_013799.1 Hydrogenobacter thermophilus TK-6 DNA
GCF_000010985.1_ASM1098v1	NC_013939.1 Deferribacter desulfuricans SSM1 DNA
GCF_000011025.1_ASM1102v1	NC_013715.1 Rothia mucilaginosa DY-18 DNA
GCF_000011225.1_ASM1122v1	NC_004432.1 Mycoplasma penetrans HF-2 DNA
GCF_000011245.1_ASM1124v1	NC_004193.1 Oceanobacillus iheyensis HTE831 DNA
GCF_000011305.1_ASM1130v1	NC_004369.1 Corynebacterium efficiens YS-314 DNA
GCF_000011465.1_ASM1146v1	NC_005072.1 Prochlorococcus marinus MED4
GCF_000011485.1_ASM1148v1	NC_005071.1 Prochlorococcus marinus MIT9313
GCF_000011645.1_ASM1164v1	NC_006270.3 Bacillus licheniformis ATCC 14580
GCF_000011685.1_ASM1168v1	NC_006677.1 Gluconobacter oxydans 621H
GCF_000011905.1_ASM1190v1	NC_002936.3 Dehalococcoides mccartyi 195
GCF_000011965.2_ASM1196v2	NC_003911.12 Ruegeria pomeroyi DSS-3
GCF_000012085.2_ASM1208v2	NC_008710.1 Borrelia turicatae 91E135
GCF_000012145.1_ASM1214v1	NC_007109.1 Rickettsia felis URRWXCal2
GCF_000012225.1_ASM1222v1	NC_007716.1 Aster yellows witches'-broom phytoplasma AYWB
GCF_000012305.1_ASM1230v1	NC_007204.1 Psychrobacter arcticus 273-4
GCF_000012325.1_ASM1232v1	NC_003910.7 Colwellia psychrerythraea 34H
GCF_000012385.1_ASM1238v1	NC_007940.1 Rickettsia bellii RML369-C
GCF_000012405.1_ASM1240v1	NC_007333.1 Thermobifida fusca YX
GCF_000012425.1_ASM1242v1	NC_007298.1 Dechloromonas aromatica RCB
GCF_000012465.1_ASM1246v1	NC_007335.2 Prochlorococcus marinus str. NATL2A
GCF_000012485.1_ASM1248v1	NC_007512.1 Chlorobium luteolum DSM 273
GCF_000012565.1_ASM1256v1	NC_007354.1 Ehrlichia canis str. Jake
GCF_000012585.1_ASM1258v1	NC_007514.1 Chlorobium chlorochromatii CaD3
GCF_000012605.1_ASM1260v1	NC_007520.2 Thiomicrospira crunogena XCL-2
GCF_000012645.1_ASM1264v1	NC_007577.1 Prochlorococcus marinus str. MIT 9312
GCF_000012665.1_ASM1266v1	NC_007519.1 Desulfovibrio alaskensis G20
GCF_000012685.1_ASM1268v1	NC_008095.1 Myxococcus xanthus DK 1622
GCF_000012725.1_ASM1272v1	NC_007406.1 Nitrobacter winogradskyi Nb-255
GCF_000012745.1_ASM1274v1	NC_007404.1 Thiobacillus denitrificans ATCC 25259
GCF_000012765.1_ASM1276v1	NC_007633.1 Mycoplasma capricolum subsp. capricolum ATCC 27343
GCF_000012805.1_ASM1280v1	NC_007484.1 Nitrosococcus oceani ATCC 19707
GCF_000012825.1_ASM1282v1	NC_009614.1 Bacteroides vulgatus ATCC 8482
GCF_000012845.1_ASM1284v1	NC_009615.1 Parabacteroides distasonis ATCC 8503
GCF_000012865.1_ASM1286v1	NC_007503.1 Carboxydothermus hydrogenoformans Z-2901
GCF_000012885.1_ASM1288v1	NC_007498.2 Pelobacter carbinolicus DSM 2380
GCF_000012925.1_ASM1292v1	NC_007517.1 Geobacter metallireducens GS-15
GCF_000012965.1_ASM1296v1	NC_007575.1 Sulfurimonas denitrificans DSM 1251
GCF_000012985.1_ASM1298v1	NC_007645.1 Hahella chejuensis KCTC 2396
GCF_000013005.1_ASM1300v1	NC_007722.1 Erythrobacter litoralis HTCC2594
GCF_000013025.1_ASM1302v1	NC_008358.1 Hyphomonas neptunium ATCC 15444
GCF_000013125.1_ASM1312v1	NC_007797.1 Anaplasma phagocytophilum HZ
GCF_000013145.1_ASM1314v1	NC_007799.1 Ehrlichia chaffeensis str. Arkansas
GCF_000013165.1_ASM1316v1	NC_007798.1 Neorickettsia sennetsu strain Miyayama
GCF_000013285.1_ASM1328v1	NC_008261.1 Clostridium perfringens ATCC 13124
GCF_000013325.1_ASM1332v1	NC_007794.1 Novosphingobium aromaticivorans DSM 12444
GCF_000013345.1_ASM1334v1	NC_007777.1 Frankia casuarinae
GCF_000013365.1_ASM1336v1	NC_007778.1 Rhodopseudomonas palustris HaA2
GCF_000013405.1_ASM1340v1	NC_007759.1 Syntrophus aciditrophicus SB
GCF_000013605.1_ASM1360v1	NC_007908.1 Rhodoferax ferrireducens T118
GCF_000013645.1_ASM1364v1	NC_007951.1 Paraburkholderia xenovorans LB400 1
GCF_000013665.1_ASM1366v1	NC_007912.1 Saccharophagus degradans 2-40
GCF_000013745.1_ASM1374v1	NC_007925.1 Rhodopseudomonas palustris BisB18
GCF_000013765.1_ASM1376v1	NC_007954.1 Shewanella denitrificans OS217
GCF_000013885.1_ASM1388v1	NC_007964.1 Nitrobacter hamburgensis X14
GCF_000013945.1_ASM1394v1	NC_008508.1 Leptospira borgpetersenii serovar Hardjo-bovis L550 1
GCF_000013985.1_ASM1398v1	NC_008048.1 Sphingopyxis alaskensis RB2256
GCF_000014025.1_ASM1402v1	NC_009850.1 Arcobacter butzleri RM4018
GCF_000014045.1_ASM1404v1	NC_008209.1 Roseobacter denitrificans OCh 114
GCF_000014125.1_ASM1412v1	NC_008593.1 Clostridium novyi NT
GCF_000014145.1_ASM1414v1	NC_008255.1 Cytophaga hutchinsonii ATCC 33406
GCF_000014185.1_ASM1418v1	NC_008148.1 Rubrobacter xylanophilus DSM 9941
GCF_000014225.1_ASM1422v1	NC_008228.1 Pseudoalteromonas atlantica T6c
GCF_000014265.1_ASM1426v1	NC_008312.1 Trichodesmium erythraeum IMS101
GCF_000014285.2_ASM1428v2	NC_008343.2 Granulibacter bethesdensis CGDNIH1
GCF_000014345.1_ASM1434v1	NC_009879.1 Rickettsia canadensis str. McKiel
GCF_000014385.1_ASM1438v1	NC_008528.1 Oenococcus oeni PSU-1
GCF_000014425.1_ASM1442v1	NC_008530.1 Lactobacillus gasseri ATCC 33323
GCF_000014445.1_ASM1444v1	NC_008531.1 Leuconostoc mesenteroides subsp. mesenteroides ATCC 8293
GCF_000014465.1_ASM1446v1	NC_008497.1 Lactobacillus brevis ATCC 367
GCF_000014505.1_ASM1450v1	NC_008525.1 Pediococcus pentosaceus ATCC 25745
GCF_000014565.1_ASM1456v1	NC_008268.1 Rhodococcus jostii RHA1
GCF_000014705.1_ASM1470v1	NC_008345.1 Shewanella frigidimarina NCIMB 400
GCF_000014725.1_ASM1472v1	NC_008346.1 Syntrophomonas wolfei subsp. wolfei str. Goettingen G311
GCF_000014745.1_ASM1474v1	NC_008347.1 Maricaulis maris MCS10
GCF_000014765.1_ASM1476v1	NC_008344.1 Nitrosomonas eutropha C91
GCF_000014785.1_ASM1478v1	NC_008340.1 Alkalilimnicola ehrlichii MLHE-1
GCF_000014825.1_ASM1482v1	NC_008435.1 Rhodopseudomonas palustris BisA53
GCF_000014865.1_ASM1486v1	NC_008576.1 Magnetococcus marinus MC-1
GCF_000014885.1_ASM1488v1	NC_011566.1 Shewanella piezotolerans WP3
GCF_000014925.1_ASM1492v1	NC_008711.1 Paenarthrobacter aurescens TC1
GCF_000014965.1_ASM1496v1	NC_008554.1 Syntrophobacter fumaroxidans MPOB
GCF_000015025.1_ASM1502v1	NC_008578.1 Acidothermus cellulolyticus 11B
GCF_000015045.1_ASM1504v1	NC_008609.1 Pelobacter propionicus DSM 2379
GCF_000015125.1_ASM1512v1	NC_008639.1 Chlorobium phaeobacteroides DSM 266
GCF_000015245.1_ASM1524v1	NC_008700.1 Shewanella amazonensis SB2B
GCF_000015285.1_ASM1528v1	NC_008709.1 Psychromonas ingrahamii 37
GCF_000015305.1_ASM1530v1	NC_008726.1 Mycobacterium vanbaalenii PYR-1
GCF_000015345.1_ASM1534v1	NC_009446.1 Dichelobacter nodosus VCS1703A
GCF_000015445.1_ASM1544v1	NC_008783.1 Bartonella bacilliformis KC583
GCF_000015505.1_ASM1550v1	NC_008781.1 Polaromonas naphthalenivorans CJ2
GCF_000015565.1_ASM1556v1	NC_008786.1 Verminephrobacter eiseniae EF01-2
GCF_000015585.1_ASM1558v1	NC_008789.1 Halorhodospira halophila SL1
GCF_000015645.1_ASM1564v1	NC_008816.1 Prochlorococcus marinus str. AS9601
GCF_000015665.1_ASM1566v1	NC_008817.1 Prochlorococcus marinus str. MIT 9515
GCF_000015725.1_ASM1572v1	NC_008825.1 Methylibium petroleiphilum PM1
GCF_000015745.1_ASM1574v1	NC_009328.1 Geobacillus thermodenitrificans NG80-2
GCF_000015865.1_ASM1586v1	NC_009012.1 Hungateiclostridium thermocellum ATCC 27405
GCF_000016065.1_ASM1606v1	NC_009092.1 Shewanella loihica PV-4
GCF_000016085.1_ASM1608v1	NC_009337.1 Chlorobium phaeovibrioides DSM 265
GCF_000016165.1_ASM1616v1	NC_009253.1 Desulfotomaculum reducens MI-1
GCF_000016185.1_ASM1618v1	NC_011420.2 Rhodospirillum centenum SW
GCF_000016285.1_ASM1628v1	NC_011989.1 Agrobacterium vitis S4 1
GCF_000016345.1_ASM1634v1	NC_009379.1 Polynucleobacter asymbioticus QLW-P1DMWA-1
GCF_000016405.1_ASM1640v1	NC_009428.1 Rhodobacter sphaeroides ATCC 17025
GCF_000016425.1_ASM1642v1	NC_009380.1 Salinispora tropica CNB-440
GCF_000016505.1_ASM1650v1	NC_009706.1 Clostridium kluyveri DSM 555
GCF_000016545.1_ASM1654v1	NC_009437.1 Caldicellulosiruptor saccharolyticus DSM 8903
GCF_000016565.1_ASM1656v1	NC_009439.1 Pseudomonas mendocina ymp
GCF_000016645.1_ASM1664v1	NC_009441.1 Flavobacterium johnsoniae UW101
GCF_000016745.1_ASM1674v1	NC_009483.1 Geobacter uraniireducens Rf4
GCF_000016765.1_ASM1676v1	NC_009511.1 Sphingomonas wittichii RW1
GCF_000016825.1_ASM1682v1	NC_009513.1 Lactobacillus reuteri DSM 20016
GCF_000016905.1_ASM1690v1	NC_009616.1 Thermosipho melanesiensis BI429
GCF_000016985.1_ASM1698v1	NC_009633.1 Alkaliphilus metalliredigens QYMF
GCF_000017005.1_ASM1700v1	NC_009785.1 Streptococcus gordonii str. Challis substr. CH1
GCF_000017245.1_ASM1724v1	NC_009655.1 Actinobacillus succinogenes 130Z
GCF_000017265.1_ASM1726v1	NC_011144.1 Phenylobacterium zucineum HLK1
GCF_000017305.1_ASM1730v1	NC_009664.2 Kineococcus radiotolerans SRS30216
GCF_000017405.1_ASM1740v1	NC_009667.1 Ochrobactrum anthropi ATCC 49188 1
GCF_000017425.1_ASM1742v1	NC_009674.1 Bacillus cytotoxicus NVH 391-98
GCF_000017465.2_ASM1746v2	NC_009715.2 Campylobacter curvus 525.92
GCF_000017545.1_ASM1754v1	NC_009718.1 Fervidobacterium nodosum Rt17-B1
GCF_000017565.1_ASM1756v1	NC_009719.1 Parvibaculum lavamentivorans DS-1
GCF_000017585.1_ASM1758v1	NC_009714.1 Campylobacter hominis ATCC BAA-381
GCF_000017645.1_ASM1764v1	NC_009720.1 Xanthobacter autotrophicus Py2
GCF_000017685.1_ASM1768v1	NC_010602.1 Leptospira biflexa serovar Patoc strain 'Patoc 1 (Paris)'
GCF_000017705.1_ASM1770v1	NC_009783.1 Vibrio campbellii ATCC BAA-1116 I
GCF_000017805.1_ASM1780v1	NC_009767.1 Roseiflexus castenholzii DSM 13941
GCF_000017865.1_ASM1786v1	NC_009828.1 Pseudothermotoga lettingae TMO
GCF_000018025.1_ASM1802v1	NC_009831.1 Shewanella sediminis HAW-EB3
GCF_000018105.1_ASM1810v1	NC_009925.1 Acaryochloris marina MBIC11017
GCF_000018145.1_ASM1814v1	NC_009952.1 Dinoroseobacter shibae DFL 12
GCF_000018205.1_ASM1820v1	NC_009881.1 Rickettsia akari str. Hartford
GCF_000018265.1_ASM1826v1	NC_009953.1 Salinispora arenicola CNS-205
GCF_000018285.1_ASM1828v1	NC_009901.1 Shewanella pealeana ATCC 700345
GCF_000018325.1_ASM1832v1	NC_009922.1 Alkaliphilus oremlandii OhILAs
GCF_000018405.1_ASM1840v1	NC_009943.1 Desulfococcus oleovorans Hxd3
GCF_000018605.1_ASM1860v1	NC_010003.1 Petrotoga mobilis SJ95
GCF_000018665.1_ASM1866v1	NC_010002.1 Delftia acidovorans SPH-1
GCF_000018685.1_ASM1868v1	NC_010001.1 Lachnoclostridium phytofermentans ISDg
GCF_000018785.1_ASM1878v1	NC_010163.1 Acholeplasma laidlawii PG-8A
GCF_000018885.1_ASM1888v1	NC_010168.1 Renibacterium salmoninarum ATCC 33209
GCF_000018945.1_ASM1894v1	NC_011978.1 Thermotoga neapolitana DSM 4359
GCF_000019165.1_ASM1916v1	NC_010337.2 Heliobacterium modesticaldum Ice1 strain Ice1
GCF_000019205.1_ASM1920v1	NC_012039.1 Campylobacter lari RM2100
GCF_000019225.1_ASM1922v1	NC_010995.1 Cellvibrio japonicus Ueda107
GCF_000019285.1_ASM1928v1	NC_010336.1 Francisella philomiragia subsp. philomiragia ATCC 25017
GCF_000019345.1_ASM1934v1	NC_010503.1 Ureaplasma parvum serovar 3 str. ATCC 27815
GCF_000019405.1_ASM1940v1	NC_010519.1 Haemophilus somnus 2336
GCF_000019585.2_ASM1958v2	NC_010717.2 Xanthomonas oryzae pv. oryzae PXO99A
GCF_000019665.1_ASM1966v1	NC_010794.1 Methylacidiphilum infernorum V4
GCF_000019685.1_ASM1968v1	NC_011229.1 Borrelia duttonii Ly
GCF_000019725.1_ASM1972v1	NC_010505.1 Methylobacterium radiotolerans JCM 2831
GCF_000019745.1_ASM1974v1	NC_010531.1 Polynucleobacter necessarius subsp. necessarius STIR1
GCF_000019785.1_ASM1978v1	NC_010524.1 Leptothrix cholodnii SP-6
GCF_000019845.1_ASM1984v1	NC_010581.1 Beijerinckia indica subsp. indica ATCC 9039
GCF_000019905.1_ASM1990v1	NC_010556.1 Exiguobacterium sibiricum 255-15
GCF_000019945.1_ASM1994v1	NC_010725.1 Methylobacterium populi BJ001
GCF_000019965.1_ASM1996v1	NC_010571.1 Opitutus terrae PB90-1
GCF_000020005.1_ASM2000v1	NC_010718.1 Natranaerobius thermophilus JW/NM-WN-LF
GCF_000020025.1_ASM2002v1	NC_010628.1 Nostoc punctiforme PCC 73102
GCF_000020045.1_ASM2004v1	NC_010622.1 Paraburkholderia phymatum STM815 1
GCF_000020065.1_ASM2006v1	NC_011025.1 Mycoplasma arthritidis 158L3-1
GCF_000020145.1_ASM2014v1	NC_010644.1 Elusimicrobium minutum Pei191
GCF_000020165.1_ASM2016v1	NC_010674.1 Clostridium botulinum B str. Eklund 17B
GCF_000020205.1_ASM2020v1	NC_010682.1 Ralstonia pickettii 12J 1
GCF_000020225.1_ASM2022v1	NC_010655.1 Akkermansia muciniphila ATCC BAA-835
GCF_000020305.1_ASM2030v1	NC_012026.1 Anaplasma marginale str. Florida
GCF_000020365.1_ASM2036v1	NC_012108.1 Desulfobacterium autotrophicum HRM2
GCF_000020385.1_ASM2038v1	NC_010814.1 Geobacter lovleyi SZ
GCF_000020465.1_ASM2046v1	NC_010803.1 Chlorobium limicola DSM 245
GCF_000020485.1_ASM2048v1	NC_011899.1 Halothermothrix orenii H 168
GCF_000020505.1_ASM2050v1	NC_011027.1 Chlorobaculum parvum NCIB 8327
GCF_000020525.1_ASM2052v1	NC_011026.1 Chloroherpeton thalassium ATCC 35110
GCF_000020545.1_ASM2054v1	NC_010831.1 Chlorobium phaeobacteroides BS1
GCF_000020605.1_ASM2060v1	NC_012781.1 [Eubacterium] rectale ATCC 33656
GCF_000020625.1_ASM2062v1	NC_011059.1 Prosthecochloris aestuarii DSM 271
GCF_000020645.1_ASM2064v1	NC_011060.1 Pelodictyon phaeoclathratiforme BU-1
GCF_000020685.1_ASM2068v1	NC_012526.1 Deinococcus deserti VCD115
GCF_000020725.1_ASM2072v1	NC_011146.1 Geobacter bemidjiensis Bem
GCF_000020945.1_ASM2094v1	NC_011295.1 Coprothermobacter proteolyticus DSM 5265
GCF_000020965.1_ASM2096v1	NC_011297.1 Dictyoglomus thermophilum H-6-12
GCF_000021025.1_ASM2102v1	NC_012559.1 Laribacter hongkongensis HLHK9
GCF_000021285.1_ASM2128v1	NC_011653.1 Thermosipho africanus TCF52B
GCF_000021325.1_ASM2132v1	NC_011365.1 Gluconacetobacter diazotrophicus PAl 5
GCF_000021345.1_ASM2134v1	NC_011369.1 Rhizobium leguminosarum bv. trifolii WSM2304
GCF_000021385.1_ASM2138v1	NC_011769.1 Desulfovibrio vulgaris str. 'Miyazaki F'
GCF_000021485.1_ASM2148v1	NC_011761.1 Acidithiobacillus ferrooxidans ATCC 23270
GCF_000021545.1_ASM2154v1	NC_012438.1 Sulfurihydrogenibium azorense Az-Fu1
GCF_000021565.1_ASM2156v1	NC_012440.1 Persephonella marina EX-H1
GCF_000021685.1_ASM2168v1	NC_011959.1 Thermomicrobium roseum DSM 5159
GCF_000021725.1_ASM2172v1	NC_012115.1 Nautilia profundicola AmH
GCF_000021745.1_ASM2174v1	NC_011666.1 Methylocella silvestris BL2
GCF_000021865.1_ASM2186v1	NC_014034.1 Rhodobacter capsulatus SB 1003
GCF_000021885.1_ASM2188v1	NC_011852.1 Haemophilus parasuis SH0165
GCF_000021925.1_ASM2192v1	NC_011830.1 Desulfitobacterium hafniense DCB-2
GCF_000021945.1_ASM2194v1	NC_011831.1 Chloroflexus aggregans DSM 9485
GCF_000021985.1_ASM2198v1	NC_011901.1 Thioalkalivibrio sulfidiphilus HL-EbGr7
GCF_000022025.1_ASM2202v1	NC_011886.1 Pseudarthrobacter chlorophenolicus A6
GCF_000022065.1_ASM2206v1	NC_011898.1 Ruminiclostridium cellulolyticum H10
GCF_000022085.1_ASM2208v1	NC_011894.1 Methylobacterium nodulans ORS 2060
GCF_000022125.1_ASM2212v1	NC_011883.1 Desulfovibrio desulfuricans subsp. desulfuricans str. ATCC 27774
GCF_000022145.1_ASM2214v1	NC_011891.1 Anaeromyxobacter dehalogenans 2CP-1
GCF_000022265.1_ASM2226v1	NC_011979.1 Geobacter daltonii FRC-32
GCF_000022325.1_ASM2232v1	NC_012034.1 Caldicellulosiruptor bescii DSM 6725
GCF_000022525.1_ASM2252v1	NC_013009.1 Neorickettsia risticii str. Illinois
GCF_000022565.1_ASM2256v1	NC_012483.1 Acidobacterium capsulatum ATCC 51196
GCF_000022725.1_ASM2272v1	NC_012846.1 Bartonella grahamii as4aup
GCF_000022905.1_ASM2290v1	NC_012590.1 Corynebacterium aurimucosum ATCC 700975
GCF_000023025.1_ASM2302v1	NC_012997.1 Teredinibacter turnerae T7901
GCF_000023065.1_ASM2306v1	NC_012691.1 Tolumonas auensis DSM 9187
GCF_000023105.1_ASM2310v1	NC_012669.1 Beutenbergia cavernae DSM 12333
GCF_000023125.1_ASM2312v1	NC_013037.1 Dyadobacter fermentans DSM 18053
GCF_000023145.1_ASM2314v1	NC_012704.1 Corynebacterium kroppenstedtii DSM 44385
GCF_000023205.1_ASM2320v1	NC_012803.1 Micrococcus luteus NCTC 2665
GCF_000023225.1_ASM2322v1	NC_013173.1 Desulfomicrobium baculatum DSM 4028
GCF_000023245.1_ASM2324v1	NC_013093.1 Actinosynnema mirum DSM 43827
GCF_000023265.1_ASM2326v1	NC_013124.1 Acidimicrobium ferrooxidans DSM 10331
GCF_000023285.1_ASM2328v1	NC_013162.1 Capnocytophaga ochracea DSM 7271
GCF_000023325.1_ASM2332v1	NC_012785.1 Kosmotoga olearia TBF 19.5.1
GCF_000023445.1_ASM2344v1	NC_012881.1 Desulfovibrio salexigens DSM 2638
GCF_000023465.1_ASM2346v1	NC_014041.1 Zunongwangia profunda SM-A87
GCF_000023605.1_ASM2360v1	NC_012917.1 Pectobacterium carotovorum subsp. carotovorum PC1
GCF_000023705.1_ASM2370v1	NC_012968.1 Methylotenera mobilis JLW8
GCF_000023745.1_ASM2374v1	NC_012969.1 Methylovorus glucosetrophus SIP3-4
GCF_000023785.1_ASM2378v1	NC_012982.1 Hirschia baltica ATCC 49814
GCF_000023825.1_ASM2382v1	NC_013061.1 Pedobacter heparinus DSM 2366
GCF_000023845.1_ASM2384v1	NC_013170.1 Cryptobacterium curtum DSM 15641
GCF_000023865.1_ASM2386v1	NC_013159.1 Saccharomonospora viridis DSM 43017
GCF_000023885.1_ASM2388v1	NC_013165.1 Slackia heliotrinireducens DSM 20476
GCF_000023905.1_ASM2390v1	NC_013192.1 Leptotrichia buccalis DSM 1135
GCF_000023925.1_ASM2392v1	NC_013169.1 Kytococcus sedentarius DSM 20547
GCF_000024005.1_ASM2400v1	NC_013132.1 Chitinophaga pinensis DSM 2588
GCF_000024025.1_ASM2402v1	NC_013131.1 Catenulispora acidiphila DSM 44928
GCF_000024065.1_ASM2406v1	NC_013174.1 Jonesia denitrificans DSM 20603
GCF_000024085.1_ASM2408v1	NC_013166.1 Kangiella koreensis DSM 16069
GCF_000024105.1_ASM2410v1	NC_013171.1 Anaerococcus prevotii DSM 20548
GCF_000024125.1_ASM2412v1	NC_013222.1 Robiginitalea biformata HTCC2501
GCF_000024205.1_ASM2420v1	NC_013216.1 Desulfotomaculum acetoxidans DSM 771
GCF_000024225.1_ASM2422v1	NC_013203.1 Atopobium parvulum DSM 20469
GCF_000024265.1_ASM2426v1	NC_013204.1 Eggerthella lenta DSM 2243
GCF_000024285.1_ASM2428v1	NC_013205.1 Alicyclobacillus acidocaldarius subsp. acidocaldarius DSM 446
GCF_000024325.1_ASM2432v1	NC_013223.1 Desulfohalobium retbaense DSM 5692
GCF_000024345.1_ASM2434v1	NC_013729.1 Kribbella flavida DSM 17836
GCF_000024365.1_ASM2436v1	NC_013235.1 Nakamurella multipartita DSM 44233
GCF_000024385.1_ASM2438v1	NC_013510.1 Thermomonospora curvata DSM 43183
GCF_000024405.1_ASM2440v1	NC_013517.1 Sebaldella termitidis ATCC 33386
GCF_000024425.1_ASM2442v1	NC_013946.1 Meiothermus ruber DSM 1279
GCF_000024505.1_ASM2450v1	NC_013532.1 Anaplasma centrale str. Israel
GCF_000024545.1_ASM2454v1	NC_013947.1 Stackebrandtia nassauensis DSM 44728
GCF_000024565.1_ASM2456v1	NC_013515.1 Streptobacillus moniliformis DSM 12112
GCF_000024605.1_ASM2460v1	NC_013385.1 Ammonifex degensii KC4
GCF_000024725.1_ASM2472v1	NC_013960.1 Nitrosococcus halophilus Nc4
GCF_000024765.1_ASM2476v1	NC_013422.1 Halothiobacillus neapolitanus c2
GCF_000024785.1_ASM2478v1	NC_013441.1 Gordonia bronchialis DSM 43247
GCF_000024845.1_ASM2484v1	NC_013501.1 Rhodothermus marinus DSM 4252
GCF_000024865.1_ASM2486v1	NC_013595.1 Streptosporangium roseum DSM 43021
GCF_000024885.1_ASM2488v1	NC_013512.1 Sulfurospirillum deleyianum DSM 6946
GCF_000024925.1_ASM2492v1	NC_013521.1 Sanguibacter keddieii DSM 10542
GCF_000024945.1_ASM2494v1	NC_013520.1 Veillonella parvula DSM 2008
GCF_000024965.1_ASM2496v1	NC_013530.1 Xylanimonas cellulosilytica DSM 15894
GCF_000024985.1_ASM2498v1	NC_013523.1 Sphaerobacter thermophilus DSM 20745 1
GCF_000025005.1_ASM2500v1	NC_013525.1 Thermobaculum terrenum ATCC BAA-798 1
GCF_000025065.1_ASM2506v1	NC_013592.1 Dickeya zeae Ech586
GCF_000025085.1_ASM2508v1	NC_013893.1 Staphylococcus lugdunensis HKU09-01
GCF_000025185.1_ASM2518v1	NC_013720.1 Pirellula staleyi DSM 6068
GCF_000025205.1_ASM2520v1	NC_013721.1 Gardnerella vaginalis 409-05
GCF_000025225.2_ASM2522v1	NC_013895.2 Mageeibacillus indolicus UPII9-5
GCF_000025265.1_ASM2526v1	NC_013739.1 Conexibacter woesei DSM 14684
GCF_000025305.1_ASM2530v1	NC_013740.1 Acidaminococcus fermentans DSM 20731
GCF_000025345.1_ASM2534v1	NC_013757.1 Geodermatophilus obscurus DSM 43160
GCF_000025405.2_ASM2540v1	NC_013956.2 Pantoea ananatis LMG 20103
GCF_000025485.1_ASM2548v1	NC_013851.1 Allochromatium vinosum DSM 180
GCF_000025605.1_ASM2560v1	NC_013894.1 Thermocrinis albus DSM 14484
GCF_000025645.1_ASM2564v1	NC_013921.1 Thermoanaerobacter italicus Ab9
GCF_000025705.1_ASM2570v1	NC_013959.1 Sideroxydans lithotrophicus ES-1
GCF_000025725.1_ASM2572v1	NC_013943.1 Denitrovibrio acetiphilus DSM 12809
GCF_000025845.1_ASM2584v1	NC_014014.1 Mycoplasma crocodyli MP145
GCF_000025885.1_ASM2588v1	NC_014011.1 Aminobacterium colombiense DSM 12261
GCF_000025905.1_ASM2590v1	NC_014008.1 Coraliomargarita akajimensis DSM 45221
GCF_000025925.1_ASM2592v1	NC_014033.1 Prevotella ruminicola 23
GCF_000025945.1_ASM2594v1	NC_006138.1 Desulfotalea psychrophila LSv54
GCF_000025965.1_ASM2596v1	NC_006513.1 Azoarcus aromaticum EbN1
GCF_000026005.1_ASM2600v1	NC_005295.2 Ehrlichia ruminantium strain Welgevonden
GCF_000026125.1_ASM2612v1	NC_009138.1 Herminiimonas arsenicoxydans
GCF_000026405.1_ASM2640v1	NC_010471.1 Leuconostoc citreum KM20
GCF_000026505.1_ASM2650v1	NC_013198.1 Lactobacillus rhamnosus GG
GCF_000026605.1_ASM2660v1	NC_012470.1 Streptococcus equi subsp. zooepidemicus H70
GCF_000027225.1_ASM2722v1	NC_013892.1 Xenorhabdus bovienii SS-2004
GCF_000027325.1_ASM2732v1	NC_000908.2 Mycoplasma genitalium G37
GCF_000046685.1_ASM4668v1	NC_005955.1 Bartonella quintana str. Toulouse
GCF_000046705.1_ASM4670v1	NC_005956.1 Bartonella henselae strain Houston-1
GCF_000055785.1_ASM5578v1	NC_007963.1 Chromohalobacter salexigens DSM 3043
GCF_000055945.1_ASM5594v1	NC_008011.1 Lawsonia intracellularis PHE/MN1-00
GCF_000056065.1_ASM5606v1	NC_008054.1 Lactobacillus delbrueckii subsp. bulgaricus ATCC 11842
GCF_000058485.1_ASM5848v1	NC_008278.1 Frankia alni str. ACN14A
GCF_000060345.1_ASM6034v1	NC_008571.1 Gramella forsetii KT0803
GCF_000062885.1_ASM6288v1	NC_009142.1 Saccharopolyspora erythraea NRRL2338
GCF_000063545.1_ASM6354v1	NC_009488.1 Orientia tsutsugamushi Boryong
GCF_000063605.1_ASM6360v1	NC_009497.1 Mycoplasma agalactiae PG2
GCF_000067165.1_ASM6716v1	NC_010162.1 Sorangium cellulosum 'So ce 56'
GCF_000067205.1_ASM6720v1	NC_010170.1 Bordetella petrii strain DSM 12804
GCF_000069225.1_ASM6922v1	NC_010407.1 Clavibacter michiganensis subsp. sepedonicus
GCF_000069945.1_ASM6994v1	NC_010545.1 Corynebacterium urealyticum DSM 7109
GCF_000069965.1_ASM6996v1	NC_010554.1 Proteus mirabilis strain HI4320
GCF_000070465.1_ASM7046v1	NC_010645.1 Bordetella avium 197N
GCF_000072485.1_ASM7248v1	NC_010943.1 Stenotrophomonas maltophilia K279a
GCF_000085865.1_ASM8586v1	NC_013511.1 Mycoplasma hominis ATCC 23114
GCF_000090965.1_ASM9096v1	NC_008513.1 Buchnera aphidicola BCc
GCF_000091125.1_ASM9112v1	NC_014006.1 Sphingobium japonicum UT26S DNA
GCF_000091305.1_ASM9130v1	NC_013929.1 Streptomyces scabiei 87.22
GCF_000091325.1_ASM9132v1	NC_014012.1 Shewanella violacea DSS12 DNA
GCF_000091465.1_ASM9146v1	NC_011753.2 Vibrio splendidus LGP32 1
GCF_000091565.1_ASM9156v1	NC_013961.1 Erwinia amylovora CFBP1430
GCF_000091785.1_ASM9178v1	NC_013861.1 Legionella longbeachae NSW150
GCF_000091985.1_ASM9198v1	NC_013949.1 Helicobacter mustelae 12198
GCF_000092045.1_ASM9204v1	NC_007761.1 Rhizobium etli CFN 42
GCF_000092105.1_ASM9210v1	NC_014148.1 Planctopirus limnophila DSM 3776
GCF_000092125.1_ASM9212v1	NC_014212.1 Meiothermus silvanus DSM 9946
GCF_000092205.1_ASM9220v1	NC_014216.1 Desulfurivibrio alkaliphilus AHT2
GCF_000092225.1_ASM9222v1	NC_014158.1 Tsukamurella paurometabola DSM 20162
GCF_000092245.1_ASM9224v1	NC_014166.1 Arcobacter nitrofigilis DSM 7299
GCF_000092265.1_ASM9226v1	NC_014147.1 Moraxella catarrhalis BBH18
GCF_000092285.1_ASM9228v1	NC_014100.1 Caulobacter segnis ATCC 21756
GCF_000092365.1_ASM9236v1	NC_014218.1 Arcanobacterium haemolyticum DSM 20595
GCF_000092385.1_ASM9238v1	NC_016582.1 Streptomyces bingchenggensis BCW-1
GCF_000092405.1_ASM9240v1	NC_014220.1 Syntrophothermus lipocalidus DSM 12680
GCF_000092425.1_ASM9242v1	NC_014221.1 Truepera radiovictrix DSM 17093
GCF_000092505.1_ASM9250v1	NC_014136.1 Leuconostoc kimchii IMSNU 11154
GCF_000092585.1_ASM9258v1	NC_004829.2 Mycoplasma gallisepticum str. R(low)
GCF_000092645.1_ASM9264v1	NC_014165.1 Thermobispora bispora DSM 43833
GCF_000092785.1_ASM9278v1	NC_014225.1 Waddlia chondrophila WSU 86-1044
GCF_000092825.1_ASM9282v1	NC_014168.1 Segniliparus rotundus DSM 44985
GCF_000092845.1_ASM9284v1	NC_014150.1 Brachyspira murdochii DSM 12563
GCF_000092865.1_ASM9286v1	NC_014151.1 Cellulomonas flavigena DSM 20109
GCF_000092905.1_ASM9290v1	NC_014098.1 Kyrpidia tusciae DSM 2912
GCF_000092925.1_ASM9292v1	NC_014217.1 Starkeya novella DSM 506
GCF_000092985.1_ASM9298v1	NC_014210.1 Nocardiopsis dassonvillei subsp. dassonvillei DSM 43111 1
GCF_000093025.1_ASM9302v1	NC_014207.1 Methylotenera versatilis 301
GCF_000093085.1_ASM9308v1	NC_014219.1 [Bacillus] selenitireducens MLS10
GCF_000143085.1_ASM14308v1	NC_014315.1 Nitrosococcus watsonii C-113
GCF_000143145.1_ASM14314v1	NC_014313.1 Hyphomicrobium denitrificans ATCC 51888
GCF_000143165.1_ASM14316v1	NC_014314.1 Dehalogenimonas lykanthroporepellens BL-DC-9
GCF_000143845.1_ASM14384v1	NC_014363.1 Olsenella uli DSM 7084
GCF_000143965.1_ASM14396v1	NC_014365.1 Desulfarculus baarsii DSM 2075
GCF_000143985.1_ASM14398v1	NC_014364.1 Sediminispirochaeta smaragdinae DSM 11293
GCF_000144605.1_ASM14460v1	NC_014375.1 Brevundimonas subvibrioides ATCC 15264
GCF_900184705.1_CAMBI-1	NZ_LT859958.1 Anaerolineaceae bacterium CAMBI-1
152

## Sheet: MAGs included stats
MAG	Completeness	Contamination
MAG-GUT1	96.98	0.67
MAG-GUT2	97.09	1.8
MAG-GUT7	55.17	0
MAG-GUT8	95.04	2.08
MAG-GUT11	67.02	1.12
MAG-GUT16	74.04	3.51
MAG-GUT17	94.97	0
MAG-GUT21	96.43	1.5
MAG-GUT23	95.93	0.67
MAG-GUT26	92.32	3.12
MAG-GUT27	74.37	0.71
MAG-GUT29	80.35	4.89
MAG-GUT31	93.47	3.74
MAG-GUT36	99.29	0.95
MAG-GUT47	86.22	1.42
MAG-GUT52	91.29	1.2
MAG-GUT71	94.83	0.67
MAG-GUT76	85.47	1.01
MAG-GUT82	66.38	1.72
MAG-GUT90	97.95	0
MAG-GUT92	82.29	4.78
MAG-GUT97	93.65	6.95
MAG-GUT100	95.36	0.17
MAG-GUT103	96.96	0
MAG-GUT121	68.06	0.67
MAG-GUT124	87.5	3.49
MAG-GUT127	91.52	0.38
MAG-GUT130	82.82	1.05
MAG-GUT133	96.31	1.34
MAG-GUT136	50.04	0
MAG-GUT140	97.09	3.78
MAG-GUT141	70.17	1.72
MAG-GUT143	80.78	3.32
MAG-GUT146	76.49	0.48
MAG-GUT148	99.65	0
MAG-GUT153	94.63	0.67
MAG-GUT161	70.48	2.22
MAG-GUT173	63.16	0
MAG-GUT178	52.04	0
MAG-GUT181	90.38	2.01
MAG-GUT197	75.95	4.72
MAG-GUT198	81.85	0.39
MAG-GUT200	94.65	2.35
MAG-GUT205	79.12	1.61
MAG-GUT206	77.67	0.67
MAG-GUT208	69.63	0.67
MAG-GUT209	96.71	0.72
MAG-GUT220	88.08	2.68
MAG-GUT226	92.57	0.46
MAG-GUT233	65.09	0
MAG-GUT238	95.64	0
MAG-GUT240	88.94	3.36
MAG-GUT243	54.27	0.79
MAG-GUT246	72.78	3.57
MAG-GUT252	61.53	0.48
MAG-GUT255	95.04	0.94
MAG-GUT258	77.31	3.47
MAG-GUT265	79.18	0
MAG-GUT266	94.44	1.89
MAG-GUT268	81.64	1.34
MAG-GUT271	99.33	0
MAG-GUT275	80.86	0
MAG-GUT279	68.62	1.34
MAG-GUT288	54.39	0
MAG-GUT289	85.73	0.69
MAG-GUT298	95.63	0
MAG-GUT299	87.58	0.67
MAG-GUT300	86.65	0
MAG-GUT306	50.89	0
MAG-GUT311	91.93	1.58
MAG-GUT316	99.06	0
MAG-GUT319	84.74	0.68
MAG-GUT321	97.67	3.39
MAG-GUT328	73.78	1.79
MAG-GUT332	71.77	1.21
MAG-GUT349	97.32	1.55
MAG-GUT358	78.57	1.34
MAG-GUT359	70.71	0.22
MAG-GUT365	91.48	2.35
MAG-GUT368	93.29	0.22
MAG-GUT371	50.88	0
MAG-GUT378	55.88	1.13
MAG-GUT388	76.56	0.67
MAG-GUT390	83.95	1.8
MAG-GUT393	63.57	0
MAG-GUT395	57.5	0
MAG-GUT396	56.9	0
MAG-GUT466	94.76	0.19
MAG-GUT474	55.65	0.36
MAG-GUT482	97.26	1.09
MAG-GUT496	94.41	0.47
MAG-GUT502	98.63	0
MAG-GUT504	56.14	0
MAG-GUT506	98.98	0
MAG-GUT521	92.76	1.16
MAG-GUT529	96.04	2.52
MAG-GUT530	86.24	1.01
MAG-GUT533	95.61	0.84
MAG-GUT534	56.25	0.63
MAG-GUT538	96.64	1.01
MAG-GUT541	94.5	3.21
MAG-GUT544	94.97	0.67
MAG-GUT554	82.98	6.08
MAG-GUT555	90.06	5.91
MAG-GUT560	60.03	0.72
MAG-GUT561	95.92	0
MAG-GUT562	88.56	4.96
MAG-GUT563	90.65	1.88
MAG-GUT565	79.15	1.69
MAG-GUT566	69.97	0
MAG-GUT567	67.28	0.48
MAG-GUT575	90.23	0.93
MAG-GUT578	56.9	0
MAG-GUT589	69.78	3.36
MAG-GUT592	62.1	1.67
MAG-GUT593	96.98	0
MAG-GUT600	80.19	1.91
MAG-GUT604	64.91	0.88
MAG-GUT605	81.03	3.45
MAG-GUT613	66.65	0
MAG-GUT619	98.99	6.73
MAG-GUT624	88.95	1.98
MAG-GUT625	84.71	5.27
MAG-GUT626	93.53	2.59
MAG-GUT627	64.66	0
MAG-GUT629	91.94	0
MAG-GUT631	76.62	0.63
MAG-GUT633	76.36	1.45
MAG-GUT636	77.59	0
MAG-GUT639	96.38	1.73
MAG-GUT650	99.41	0.59
MAG-GUT665	90.88	7.15
MAG-GUT667	73.68	0
MAG-GUT671	61.38	0.94
MAG-GUT676	52.07	0
MAG-GUT678	86.55	0.92
MAG-GUT697	93.37	0
MAG-GUT701	78.52	0
MAG-GUT709	87.92	2.01
MAG-GUT725	95.32	0.5
MAG-GUT728	92.05	1.34
MAG-GUT732	91	1.5
MAG-GUT738	84.81	1.43
MAG-GUT740	97.99	0.34
MAG-GUT750	68.67	2.1
MAG-GUT751	91.43	0.45
MAG-GUT756	81.88	3.02
MAG-GUT761	99.62	0
MAG-GUT769	97.56	1.14
MAG-GUT773	88.03	3.85
MAG-GUT781	74.54	4.03
MAG-GUT782	89.33	0
MAG-GUT783	89.33	5.06
MAG-GUT785	93.92	0.81
MAG-GUT795	52.76	0
MAG-GUT797	93.23	6.91
MAG-GUT800	97.31	0.96
MAG-GUT811	88.93	1.22
MAG-GUT813	95	1.87
MAG-GUT822	97.32	0
MAG-GUT825	97.5	0.62
MAG-GUT826	74.6	0.53
MAG-GUT827	72.86	3.47
MAG-GUT830	76.99	0.56
MAG-GUT841	90.04	0
MAG-GUT842	91.94	1.2
MAG-GUT844	99.52	1.45
MAG-GUT847	98.66	0.67
MAG-GUT848	89.9	2.62
MAG-GUT852	81.55	0
MAG-GUT853	58.96	0.34
MAG-GUT856	73.12	3.89
MAG-GUT857	97.28	3.08
MAG-GUT859	78.23	1.36
MAG-GUT862	100	0.9
MAG-GUT866	73.55	0
MAG-GUT867	83.56	2.72
MAG-GUT871	66.04	2.35
MAG-GUT877	98.46	0.58
MAG-GUT878	59.84	0.95
MAG-GUT887	98.35	1.2
MAG-GUT892	87.12	0.83
MAG-GUT894	56.01	0
MAG-GUT904	74.12	1.15
MAG-GUT908	62.07	0
MAG-GUT912	74.4	0
MAG-GUT914	95.39	1.38
MAG-GUT916	95.53	0.58
MAG-GUT922	79.81	0
MAG-GUT930	68.97	0
MAG-GUT935	66.05	1.44
MAG-GUT944	99.34	0.66
MAG-GUT955	51.17	0
MAG-GUT965	97.19	0.56
MAG-GUT966	87.08	0.23
MAG-GUT987	60.34	0
MAG-GUT999	67.23	1.61
MAG-GUT1010	51.9	0
MAG-GUT1016	94.35	0
MAG-GUT1028	98.74	0.64
MAG-GUT1054	100	0
MAG-GUT1056	99.95	0.74
MAG-GUT1061	99.95	0.41
MAG-GUT1070	73.57	1.05
MAG-GUT1092	98.77	0.1
MAG-GUT1099	80.06	0.06
MAG-GUT1131	100	0
MAG-GUT1149	100	0
MAG-GUT1161	97.92	0.65
MAG-GUT1182	72.37	0
MAG-GUT1194	93.72	0.04
MAG-GUT1223	98.9	0.19
MAG-GUT1226	94.15	0.19
MAG-GUT1234	57.03	1.32
MAG-GUT1259	53.45	0
MAG-GUT1263	100	0
MAG-GUT1272	91.39	0.37
MAG-GUT1277	99.05	0.59
MAG-GUT1278	97.38	1.27
MAG-GUT1286	99.06	0.26
MAG-GUT1292	99.05	0.59
MAG-GUT1299	99.32	0.1
MAG-GUT1303	80.78	0
MAG-GUT1307	99.38	0.85
MAG-GUT1314	71.19	1.72
MAG-GUT1340	99.19	0.44
MAG-GUT1374	58.61	0
MAG-GUT1375	99.34	1.32
MAG-GUT1395	99.34	0.66
MAG-GUT1401	99.88	0.81
MAG-GUT1405	80.71	0.97
MAG-GUT1412	99.4	0
MAG-GUT1413	98.5	0.2
MAG-GUT1415	98.2	0.22
MAG-GUT1418	56.18	0
MAG-GUT1425	98.21	0.23
MAG-GUT1452	99.33	2.16
MAG-GUT1470	97.6	0
MAG-GUT1505	79.6	0.33
MAG-GUT1513	80.49	0.33
MAG-GUT1518	71.43	0.33
MAG-GUT1520	60.71	0.04
MAG-GUT1525	99.29	0.64
MAG-GUT1534	100	0
MAG-GUT1545	99.21	0.47
MAG-GUT1559	91.3	0
MAG-GUT1562	63.16	0
MAG-GUT1615	76.9	2.01
MAG-GUT1620	96.98	1.01
MAG-GUT1625	83.31	3.62
MAG-GUT1627	80.86	0
MAG-GUT1630	73.83	1.34
MAG-GUT1633	97.47	0.39
MAG-GUT1640	99.12	0.96
MAG-GUT1650	95.3	1.34
MAG-GUT1651	88.76	3.52
MAG-GUT1658	89.18	0.48
MAG-GUT1660	95.16	2.47
MAG-GUT1662	92.14	1.23
MAG-GUT1665	87.65	1.52
MAG-GUT1668	98.05	2.1
MAG-GUT1670	95.29	0.12
MAG-GUT1678	78	1.59
MAG-GUT1681	90.6	0.67
MAG-GUT1683	96.88	7.69
MAG-GUT1689	62.96	1.15
MAG-GUT1691	82.05	0.96
MAG-GUT1698	98.32	0.48
MAG-GUT1704	74.43	0
MAG-GUT1712	72.54	3.19
MAG-GUT1719	95.45	3.08
MAG-GUT1722	67.6	0.96
MAG-GUT1724	97.38	2.88
MAG-GUT1725	91.1	0.06
MAG-GUT1734	61.72	1.72
MAG-GUT1745	93.96	1.69
MAG-GUT1747	98.32	1.44
MAG-GUT1750	93.12	0.62
MAG-GUT1756	95.64	3.49
MAG-GUT1763	96.25	0
MAG-GUT1765	95.67	0.48
MAG-GUT1769	75.38	0.63
MAG-GUT1774	62.93	0
MAG-GUT1777	100	0.11
MAG-GUT1781	91.12	0.28
MAG-GUT1788	95.36	0
MAG-GUT1790	89.42	1.88
MAG-GUT1791	79.43	4.59
MAG-GUT1792	90.6	0
MAG-GUT1793	89.7	5.43
MAG-GUT1806	97.95	0
MAG-GUT1808	79.58	1.44
MAG-GUT1813	76.51	0.67
MAG-GUT1816	100	1.21
MAG-GUT1818	91.91	3.14
MAG-GUT1824	50.88	0
MAG-GUT1837	77.49	0.63
MAG-GUT1838	99.4	0
MAG-GUT1841	75.86	0.33
MAG-GUT1849	69.35	0
MAG-GUT1850	52.63	0
MAG-GUT1855	70.18	0
MAG-GUT1865	60.72	0.17
MAG-GUT1870	99.34	0
MAG-GUT1883	100	0
MAG-GUT1912	100	0
MAG-GUT1926	97.46	0.8
MAG-GUT1935	89.52	0
MAG-GUT1957	98.57	0.04
MAG-GUT1961	96.89	0.25
MAG-GUT1967	93.39	0
MAG-GUT1972	78.08	0.7
MAG-GUT1975	98.39	0
MAG-GUT1987	79.57	1.61
MAG-GUT1995	100	0.68
MAG-GUT2012	97.17	0
MAG-GUT2029	97.31	0.9
MAG-GUT2035	51.27	0
MAG-GUT2038	92.83	0.32
MAG-GUT2044	75.73	3.81
MAG-GUT2070	56.1	0.67
MAG-GUT2072	53.16	0.63
MAG-GUT2097	97.66	0.1
MAG-GUT2115	51.72	0
MAG-GUT2123	77.05	1.88
MAG-GUT2124	93.53	1.38
MAG-GUT2127	98.66	2.01
MAG-GUT2131	96.28	1.14
MAG-GUT2133	90.28	3.96
MAG-GUT2141	96.31	2.2
MAG-GUT2147	86.74	1.88
MAG-GUT2154	94.52	2.05
MAG-GUT2157	78.81	1.72
MAG-GUT2160	87.07	3.86
MAG-GUT2161	76.78	3.69
MAG-GUT2171	93.92	1.35
MAG-GUT2174	95.38	6.26
MAG-GUT2183	99.78	0.17
MAG-GUT2185	94.75	0.54
MAG-GUT2186	73.04	0.89
MAG-GUT2195	93.71	5.91
MAG-GUT2197	83.03	2.07
MAG-GUT2201	93.33	0
MAG-GUT2204	92.57	1.09
MAG-GUT2206	76.72	0
MAG-GUT2219	97.32	0.34
MAG-GUT2226	89.28	1.25
MAG-GUT2232	91.09	2.04
MAG-GUT2240	97.6	7.64
MAG-GUT2244	99.15	8.81
MAG-GUT2245	71.58	2.64
MAG-GUT2246	86.21	3.78
MAG-GUT2249	73.3	1.18
MAG-GUT2262	59.34	1.25
MAG-GUT2265	92.7	2.25
MAG-GUT2267	71.9	0
MAG-GUT2282	80.91	2.35
MAG-GUT2285	95.81	1.13
MAG-GUT2287	92.84	0
MAG-GUT2289	98.49	0.38
MAG-GUT2293	93.29	0.6
MAG-GUT2297	84.38	3.98
MAG-GUT2303	60.23	1.65
MAG-GUT2305	77.17	4.66
MAG-GUT2320	97.9	7.05
MAG-GUT2333	89.62	0.71
MAG-GUT2336	93.03	2.77
MAG-GUT2339	92.1	0.31
MAG-GUT2340	96.63	0
MAG-GUT2342	98.66	1.68
MAG-GUT2345	87.65	4.57
MAG-GUT2351	96.74	1.86
MAG-GUT2356	64.81	0
MAG-GUT2358	88.03	0.28
MAG-GUT2361	82.67	2.22
MAG-GUT2365	95.5	0.54
MAG-GUT2369	92.91	4.2
MAG-GUT2373	90.07	2.59
MAG-GUT2384	87.54	1.43
MAG-GUT2386	81.69	5.7
MAG-GUT2389	96.24	2.55
MAG-GUT2392	95.96	0.88
MAG-GUT2395	87.26	0.8
MAG-GUT2397	92.95	3.63
MAG-GUT2405	92.23	4.09
MAG-GUT2408	93.89	7.61
MAG-GUT2410	86.94	0.37
MAG-GUT2414	81.73	2.99
MAG-GUT2418	92.2	2.1
MAG-GUT2425	67.1	1.79
MAG-GUT2438	97.99	0
MAG-GUT2442	98.47	1.01
MAG-GUT2445	78.15	1.36
MAG-GUT2449	84.67	0.96
MAG-GUT2452	87.7	3.36
MAG-GUT2455	62.93	1.72
MAG-GUT2458	60.25	0.16
MAG-GUT2462	94.94	2.25
MAG-GUT2464	79.47	0
MAG-GUT2469	99.06	0
MAG-GUT2470	91.57	1.85
MAG-GUT2473	81.9	2.59
MAG-GUT2476	84.49	4.92
MAG-GUT2479	75.84	4.01
MAG-GUT2482	78.52	3.49
MAG-GUT2485	76.61	4.7
MAG-GUT2489	89.54	5.52
MAG-GUT2490	63.85	1.12
MAG-GUT2496	81.53	1.6
MAG-GUT2499	92.38	4.53
MAG-GUT2503	94.41	1.74
MAG-GUT2511	82.5	0
MAG-GUT2513	79.71	1.12
MAG-GUT2515	82.1	4.88
MAG-GUT2522	73.92	2.15
MAG-GUT2529	93.88	1.55
MAG-GUT2532	90.11	1.37
MAG-GUT2536	98.18	1.68
MAG-GUT2538	84.75	1.88
MAG-GUT2544	96.98	1.01
MAG-GUT2548	93.6	2.82
MAG-GUT2553	89.26	0
MAG-GUT2562	95.24	2.81
MAG-GUT2574	94.43	0
MAG-GUT2581	95.55	1.34
MAG-GUT2584	88.68	1.65
MAG-GUT2588	98.14	1.45
MAG-GUT2590	97.99	1.01
MAG-GUT2593	85.72	4.72
MAG-GUT2597	95.02	6.54
MAG-GUT2602	76.32	4.2
MAG-GUT2606	77.75	1.2
MAG-GUT2608	99.25	1.89
MAG-GUT2611	93.28	0.45
MAG-GUT2613	97.25	1.34
MAG-GUT2618	85.7	0.68
MAG-GUT2624	77.39	1.34
MAG-GUT2626	97.49	1.2
MAG-GUT2628	86.38	1.7
MAG-GUT2630	78.21	3.13
MAG-GUT2633	90.69	2.85
MAG-GUT2638	87.12	5.85
MAG-GUT2640	90.31	1.68
MAG-GUT2642	98.23	1.52
MAG-GUT2647	97.86	1.19
MAG-GUT2651	99.33	1.34
MAG-GUT2662	96.77	0.3
MAG-GUT2665	71.05	1.75
MAG-GUT2671	81.7	0.38
MAG-GUT2677	75.21	2.85
MAG-GUT2682	93.84	3.13
MAG-GUT2686	89.32	0.34
MAG-GUT2688	96.88	0.96
MAG-GUT2690	93.08	0.9
MAG-GUT2697	97.91	0.56
MAG-GUT2701	78.15	0.11
MAG-GUT2706	73.24	2.69
MAG-GUT2708	92.32	2.83
MAG-GUT2716	74.06	0.71
MAG-GUT2723	97.99	1.01
MAG-GUT2725	90.16	0.56
MAG-GUT2727	76.66	0
MAG-GUT2732	87.97	0
MAG-GUT2737	57.09	0
MAG-GUT2739	67.44	0
MAG-GUT2743	62.27	1.08
MAG-GUT2747	86.1	6.12
MAG-GUT2757	71.59	1.79
MAG-GUT2759	98.58	3.85
MAG-GUT2763	90.65	0.94
MAG-GUT2766	84.87	0.67
MAG-GUT2771	76.62	1.48
MAG-GUT2773	98.39	0.81
MAG-GUT2775	97.85	1.08
MAG-GUT2779	95.24	1.19
MAG-GUT2787	50.89	0
MAG-GUT2791	95.97	0.67
MAG-GUT2798	89.53	2.01
MAG-GUT2800	94.32	6.45
MAG-GUT2803	71	1.97
MAG-GUT2808	86.06	4.42
MAG-GUT2816	97.86	1.19
MAG-GUT2819	90.34	1.17
MAG-GUT2825	86.86	0.96
MAG-GUT2829	95.69	0
MAG-GUT2832	95.73	0.6
MAG-GUT2835	91.26	5.67
MAG-GUT2838	93.35	1.45
MAG-GUT2844	95.58	4.01
MAG-GUT2849	69.59	1.49
MAG-GUT2853	94.23	0.51
MAG-GUT2861	65.9	0.67
MAG-GUT2865	95.92	0
MAG-GUT2868	63.26	0.81
MAG-GUT2870	91.83	2.01
MAG-GUT2875	96.02	1.88
MAG-GUT2877	68.73	3.45
MAG-GUT2883	97.81	0.48
MAG-GUT2886	96.34	0.34
MAG-GUT2898	66.89	1.02
MAG-GUT2903	77.91	1.27
MAG-GUT2907	94.93	6.98
MAG-GUT2912	94.9	3.83
MAG-GUT2919	92.64	0.88
MAG-GUT2921	94.62	1.08
MAG-GUT2924	85.86	0.78
MAG-GUT2928	94.29	2.28
MAG-GUT2934	69.62	0.34
MAG-GUT2937	95.13	0
MAG-GUT2941	95.78	1.29
MAG-GUT2945	92.23	0.97
MAG-GUT2947	68.6	1.75
MAG-GUT2952	85.92	2.57
MAG-GUT2955	97.73	6.68
MAG-GUT2957	71.19	1.04
MAG-GUT2962	90.3	6.54
MAG-GUT2964	77.91	2.29
MAG-GUT2973	81.38	0.86
MAG-GUT2975	98.49	1.36
MAG-GUT2986	96.02	1.11
MAG-GUT2993	83.7	2.8
MAG-GUT2998	80.59	0.81
MAG-GUT3008	65.24	1.73
MAG-GUT3010	78.19	0.06
MAG-GUT3012	94.71	0.67
MAG-GUT3016	95.97	0.34
MAG-GUT3022	90.55	1.17
MAG-GUT3029	59.37	0.45
MAG-GUT3037	67.76	1.42
MAG-GUT3039	63.31	0.98
MAG-GUT3041	95.96	2.02
MAG-GUT3050	74.6	2.19
MAG-GUT3057	93.77	2.68
MAG-GUT3062	85.69	1.61
MAG-GUT3064	66.72	1.4
MAG-GUT3069	66.92	0
MAG-GUT3070	95.56	2.05
MAG-GUT3079	72.61	2.72
MAG-GUT3085	80.24	1.32
MAG-GUT3089	93.71	1.79
MAG-GUT3101	91.28	0.34
MAG-GUT3103	79.47	1.05
MAG-GUT3116	84.06	0.17
MAG-GUT3121	96.38	1.34
MAG-GUT3127	80.16	2.8
MAG-GUT3131	81.82	2.8
MAG-GUT3135	55.06	0.34
MAG-GUT3139	97.39	0.6
MAG-GUT3148	64.99	0.67
MAG-GUT3150	82.58	1.12
MAG-GUT3155	96.95	4.7
MAG-GUT3163	70.18	0.22
MAG-GUT3168	81.63	6.06
MAG-GUT3170	69.09	1.68
MAG-GUT3175	98.63	0
MAG-GUT3178	95.08	0.48
MAG-GUT3182	89.69	6.13
MAG-GUT3185	99.33	0.84
MAG-GUT3192	99.93	0.09
MAG-GUT3199	65.15	1.93
MAG-GUT3204	99.03	0.16
MAG-GUT3208	63.94	0.76
MAG-GUT3216	89.52	0.74
MAG-GUT3220	96.06	0.67
MAG-GUT3224	98.66	4.36
MAG-GUT3234	84.95	1.03
MAG-GUT3237	91.02	0
MAG-GUT3245	97.15	1.01
MAG-GUT3248	96.6	0
MAG-GUT3251	90	0.67
MAG-GUT3261	95.28	0
MAG-GUT3263	95.3	0.13
MAG-GUT3265	92.92	7.32
MAG-GUT3273	91.1	3.32
MAG-GUT3277	89.4	0.78
MAG-GUT3285	95.73	9.03
MAG-GUT3287	97.41	0.99
MAG-GUT3290	86.24	0.13
MAG-GUT3293	95.28	1.01
MAG-GUT3297	91.99	0.48
MAG-GUT3299	93	3.58
MAG-GUT3301	100	0
MAG-GUT3315	98.66	0
MAG-GUT3322	95.06	0.5
MAG-GUT3325	97.28	0
MAG-GUT3328	96.14	1.71
MAG-GUT3339	51.24	0
MAG-GUT3347	90.64	1.75
MAG-GUT3353	92.56	1.74
MAG-GUT3359	63.71	0.89
MAG-GUT3361	94.02	2.05
MAG-GUT3369	86.77	1.09
MAG-GUT3372	97.99	2.68
MAG-GUT3380	95.28	1.42
MAG-GUT3385	93.65	0.98
MAG-GUT3389	97.17	4.72
MAG-GUT3404	86.19	0.77
MAG-GUT3408	98.2	0.6
MAG-GUT3411	99.96	0.63
MAG-GUT3417	100	0
MAG-GUT3420	92.62	2.19
MAG-GUT3440	99.33	2.35
MAG-GUT3453	90.6	0
MAG-GUT3455	86.38	1.34
MAG-GUT3458	99.19	0.81
MAG-GUT3461	83.29	1.34
MAG-GUT3463	91.39	1.81
MAG-GUT3466	97.96	0
MAG-GUT3471	63.95	0
MAG-GUT3473	53.45	0
MAG-GUT3484	90.94	0
MAG-GUT3512	97.85	1.06
MAG-GUT3530	84.68	0
MAG-GUT3545	76.08	3.18
MAG-GUT3564	92.07	1.27
MAG-GUT3568	90.6	1.68
MAG-GUT3571	93.41	0.51
MAG-GUT3575	58.5	0.67
MAG-GUT3581	78.45	5.17
MAG-GUT3591	94.91	0.97
MAG-GUT3601	77.99	1.34
MAG-GUT3604	70.69	1.72
MAG-GUT3609	86.02	0.89
MAG-GUT3610	51.72	0
MAG-GUT3615	94.53	0
MAG-GUT3628	90.79	0.96
MAG-GUT3630	92.97	0
MAG-GUT3633	94.78	2.01
MAG-GUT3635	72.15	1.36
MAG-GUT3638	50.88	0
MAG-GUT3640	90.3	2.22
MAG-GUT3642	94.18	3.5
MAG-GUT3647	77.85	0.67
MAG-GUT3653	90.86	0
MAG-GUT3656	90.38	1.92
MAG-GUT3661	75.63	2.85
MAG-GUT3664	93.91	1.01
MAG-GUT3667	95.83	1.27
MAG-GUT3671	97.85	1.61
MAG-GUT3673	64.43	0
MAG-GUT3676	89.46	1.76
MAG-GUT3678	67.86	0
MAG-GUT3681	79.42	0.96
MAG-GUT3688	58.93	0
MAG-GUT3692	90.83	1.44
MAG-GUT3699	87.25	0
MAG-GUT3701	83.21	2.68
MAG-GUT3704	95.57	2.85
MAG-GUT3713	83.9	3.02
MAG-GUT3717	76.55	1.79
MAG-GUT3719	79.37	0
MAG-GUT3722	68.02	1.34
MAG-GUT3726	93.39	6.25
MAG-GUT3730	98.92	0
MAG-GUT3734	88.88	1.73
MAG-GUT3737	60.1	1.58
MAG-GUT3745	90.6	0
MAG-GUT3748	97.24	0.21
MAG-GUT3754	87.9	3.41
MAG-GUT3759	80.24	3.06
MAG-GUT3764	96.23	0.94
MAG-GUT3784	91.51	3.77
MAG-GUT3790	92.69	0.13
MAG-GUT3794	91.94	0
MAG-GUT3801	97.12	0
MAG-GUT3804	72.78	1.27
MAG-GUT3808	93.43	2.88
MAG-GUT3812	86.01	2.04
MAG-GUT3814	94.38	0.39
MAG-GUT3819	56.14	0
MAG-GUT3823	87.09	0.59
MAG-GUT3827	93.3	0
MAG-GUT3836	96.41	1.68
MAG-GUT3846	86.31	0
MAG-GUT3853	98.03	0
MAG-GUT3862	58.55	0
MAG-GUT3866	89.08	2.04
MAG-GUT3872	92.04	0.56
MAG-GUT3875	82.63	2.23
MAG-GUT3889	89.42	0.38
MAG-GUT3898	92.98	0.78
MAG-GUT3908	95.91	0.58
MAG-GUT3911	93.37	0.19
MAG-GUT3914	89.92	1.7
MAG-GUT3917	81.81	0.37
MAG-GUT3923	95.04	0.19
MAG-GUT3932	89.84	5.3
MAG-GUT3935	52.61	0.12
MAG-GUT3939	72.41	0
MAG-GUT3942	85.03	0.19
MAG-GUT3944	88.35	5.44
MAG-GUT3947	67.86	0
MAG-GUT3954	96.49	3.32
MAG-GUT3965	63.79	0
MAG-GUT3968	63.39	0
MAG-GUT3972	56.03	0
MAG-GUT3977	66.07	0
MAG-GUT3979	74.18	4.76
MAG-GUT3988	67.81	1.34
MAG-GUT3990	97.47	7.28
MAG-GUT3995	89.37	1.34
MAG-GUT4000	77.17	2.63
MAG-GUT4009	91.28	0.67
MAG-GUT4016	96.55	8.7
MAG-GUT4018	88.48	2.01
MAG-GUT4020	78.93	1.65
MAG-GUT4024	89.26	0
MAG-GUT4039	65.95	0
MAG-GUT4041	70.47	0
MAG-GUT4043	94.5	1.34
MAG-GUT4045	76.21	0
MAG-GUT4052	63.95	1.72
MAG-GUT4058	89.48	2.01
MAG-GUT4060	95.6	2.42
MAG-GUT4068	94.97	0
MAG-GUT4075	91.96	2.61
MAG-GUT4078	91.96	3.69
MAG-GUT4084	96.66	3.39
MAG-GUT4092	96.27	1.19
MAG-GUT4095	98.39	0
MAG-GUT4099	97.36	0.67
MAG-GUT4110	67.11	0
MAG-GUT4112	70.17	0
MAG-GUT4116	88.17	0.81
MAG-GUT4120	87.6	5.1
MAG-GUT4123	74.14	3.45
MAG-GUT4126	69.8	0
MAG-GUT4140	63.43	0.83
MAG-GUT4142	87.8	2.89
MAG-GUT4144	84.2	5.61
MAG-GUT4146	95.81	0.9
MAG-GUT4150	60.34	0
MAG-GUT4154	84.71	0.37
MAG-GUT4159	91.14	0.63
MAG-GUT4163	86.85	2.52
MAG-GUT4167	91.73	2.78
MAG-GUT4171	90	0.48
MAG-GUT4178	65.77	0
MAG-GUT4186	92.55	3.99
MAG-GUT4190	90.63	0.68
MAG-GUT4192	79.81	0.38
MAG-GUT4200	95.08	0.87
MAG-GUT4205	58.04	0.38
MAG-GUT4208	93.81	3.02
MAG-GUT4210	54.15	0
MAG-GUT4213	63.61	0
MAG-GUT4217	96.58	0.68
MAG-GUT4227	91.41	1.42
MAG-GUT4229	77.36	2.83
MAG-GUT4231	94.25	1.56
MAG-GUT4233	83.24	1.68
MAG-GUT4238	56.23	0
MAG-GUT4245	78.01	3.69
MAG-GUT4249	93.41	0.9
MAG-GUT4253	53.17	0
MAG-GUT4256	98.32	0.24
MAG-GUT4263	97.12	0
MAG-GUT4267	95.02	0.56
MAG-GUT4271	92.8	4.66
MAG-GUT4274	89.97	4.59
MAG-GUT4284	98.66	0.67
MAG-GUT4286	94.38	1.12
MAG-GUT4288	97.99	0
MAG-GUT4291	65.16	0
MAG-GUT4294	88.82	2.42
MAG-GUT4297	88.66	0.67
MAG-GUT4303	64.79	0.63
MAG-GUT4306	96.64	0
MAG-GUT4309	82.79	0.67
MAG-GUT4315	97.86	1.34
MAG-GUT4317	56.38	0
MAG-GUT4321	79.75	3.36
MAG-GUT4326	99.52	0
MAG-GUT4333	87.82	1.2
MAG-GUT4335	66.72	0
MAG-GUT4338	93.67	0
MAG-GUT4343	88.88	6.63
MAG-GUT4346	64.91	0.88
MAG-GUT4349	63.79	2.59
MAG-GUT4352	93.96	2.01
MAG-GUT4355	97.96	0
MAG-GUT4369	91	2.1
MAG-GUT4375	86.37	2.35
MAG-GUT4381	91.13	2.5
MAG-GUT4384	85.65	3.36
MAG-GUT4388	72.52	1.79
MAG-GUT4397	74.14	0
MAG-GUT4400	67.93	1.72
MAG-GUT4402	87.79	1.88
MAG-GUT4404	91.72	1.18
MAG-GUT4408	95.8	1.86
MAG-GUT4411	61.4	1.75
MAG-GUT4414	86.39	3.28
MAG-GUT4417	92.28	5.16
MAG-GUT4419	88.9	4.19
MAG-GUT4422	95.3	1.34
MAG-GUT4426	95.97	0
MAG-GUT4431	56.9	0
MAG-GUT4435	84.19	0.31
MAG-GUT4439	90.29	7.6
MAG-GUT4443	91.71	4.23
MAG-GUT4448	88.74	5.18
MAG-GUT4450	77.17	2.84
MAG-GUT4453	79.82	0
MAG-GUT4464	97.68	0.89
MAG-GUT4468	75.74	2.09
MAG-GUT4476	97.49	0.96
MAG-GUT4479	80.73	3.4
MAG-GUT4484	88.97	2.08
MAG-GUT4490	96.64	4.25
MAG-GUT4492	93.96	2.35
MAG-GUT4496	72.19	0
MAG-GUT4498	75.03	4.7
MAG-GUT4500	88.29	2.44
MAG-GUT4502	94.01	0
MAG-GUT4506	72.69	1.58
MAG-GUT4510	94.26	1.86
MAG-GUT4523	89.23	1.34
MAG-GUT4527	67.72	1.75
MAG-GUT4531	93.29	0.17
MAG-GUT4534	93.32	1.91
MAG-GUT4538	88.61	3.69
MAG-GUT4540	95.97	2.35
MAG-GUT4545	58.77	0
MAG-GUT4554	93.7	0.62
MAG-GUT4558	63.58	1.81
MAG-GUT4566	56.9	0
MAG-GUT4572	59.11	0
MAG-GUT4576	98.66	0
MAG-GUT4582	93.94	1.34
MAG-GUT4586	97.41	2.21
MAG-GUT4591	81.21	2.8
MAG-GUT4594	95.69	2.18
MAG-GUT4596	86.91	3.36
MAG-GUT4598	92.06	2.8
MAG-GUT4602	96.6	0
MAG-GUT4605	93.94	1.34
MAG-GUT4607	98.66	0
MAG-GUT4609	83.77	0.25
MAG-GUT4612	78.44	1.05
MAG-GUT4614	77.82	0
MAG-GUT4616	90.45	0
MAG-GUT4622	60.34	0
MAG-GUT4625	84.77	3.59
MAG-GUT4629	94.46	0.46
MAG-GUT4633	50.28	0
MAG-GUT4635	83.87	0.18
MAG-GUT4641	63.98	0.94
MAG-GUT4644	78.95	5.73
MAG-GUT4653	90.14	1.36
MAG-GUT4655	92.75	1.18
MAG-GUT4658	95.53	2.44
MAG-GUT4662	87.34	2.74
MAG-GUT4667	95.26	1.01
MAG-GUT4673	73.52	2.14
MAG-GUT4678	94.97	2.47
MAG-GUT4684	91.28	1.01
MAG-GUT4689	97.89	0.4
MAG-GUT4692	92.41	1.97
MAG-GUT4697	84.9	0.67
MAG-GUT4707	70.02	0.97
MAG-GUT4709	91.37	1.34
MAG-GUT4714	92	0
MAG-GUT4719	76.75	1.21
MAG-GUT4723	61.36	0
MAG-GUT4728	89.36	4.41
MAG-GUT4732	62.88	0
MAG-GUT4742	91.43	2.14
MAG-GUT4744	79.47	3.45
MAG-GUT4747	69.13	0.67
MAG-GUT4749	85.93	1.01
MAG-GUT4750	94.97	1.01
MAG-GUT4756	87.16	0.95
MAG-GUT4759	58.62	0.86
MAG-GUT4760	92.17	0
MAG-GUT4762	73.56	2.13
MAG-GUT4764	96.77	0.62
MAG-GUT4768	97.44	1.17
MAG-GUT4775	96.61	1.96
MAG-GUT4777	94.62	0.54
MAG-GUT4779	91.81	1.35
MAG-GUT4780	78.41	0
MAG-GUT4784	95.67	0.96
MAG-GUT4786	82.27	0
MAG-GUT4788	97.91	9.19
MAG-GUT4791	50.96	0
MAG-GUT4793	91.28	5.03
MAG-GUT4796	75.26	0.67
MAG-GUT4799	90.56	4.44
MAG-GUT4808	88.65	3.36
MAG-GUT4810	59.48	0
MAG-GUT4812	95.3	0
MAG-GUT4817	95.88	5.26
MAG-GUT4825	85.43	4.77
MAG-GUT4830	93.66	1.44
MAG-GUT4835	97.51	3.06
MAG-GUT4838	78.51	2.55
MAG-GUT4847	73.05	0.4
MAG-GUT4851	93.92	0.63
MAG-GUT4853	89.5	7.83
MAG-GUT4855	70.41	0.34
MAG-GUT4859	97.91	1.55
MAG-GUT4868	82.74	1.9
MAG-GUT4870	93.12	6.18
MAG-GUT4874	95.66	2.81
MAG-GUT4878	67.73	0
MAG-GUT4882	93.15	3.02
MAG-GUT4886	87.41	2.26
MAG-GUT4890	83.47	0
MAG-GUT4899	97.2	1.17
MAG-GUT4905	57.32	0.7
MAG-GUT4910	79.07	0
MAG-GUT4915	89.39	2.07
MAG-GUT4920	96.28	0.19
MAG-GUT4928	87.44	1.34
MAG-GUT4936	100	0.81
MAG-GUT4938	84.78	0.81
MAG-GUT4940	92.78	5.24
MAG-GUT4944	98.8	0.48
MAG-GUT4946	97.19	0.67
MAG-GUT4949	52.82	0
MAG-GUT4957	88.9	0.67
MAG-GUT4961	54.66	0
MAG-GUT4964	94.59	1.35
MAG-GUT4966	98.66	1.68
MAG-GUT4972	87.42	2.4
MAG-GUT4976	88.31	2.02
MAG-GUT4980	98.67	0.11
MAG-GUT4983	95.3	0.27
MAG-GUT4985	98.87	0.38
MAG-GUT4989	97.47	0.11
MAG-GUT4993	97.96	0.68
MAG-GUT4998	95.5	0.13
MAG-GUT5003	95.27	0
MAG-GUT5007	87.03	0.63
MAG-GUT5012	77.54	3.51
MAG-GUT5015	64.64	1.34
MAG-GUT5023	73.15	0
MAG-GUT5025	94.46	2.23
MAG-GUT5030	97.01	3.92
MAG-GUT5033	80.17	6.03
MAG-GUT5044	77.94	1.2
MAG-GUT5049	88.33	3.16
MAG-GUT5051	83.46	2.27
MAG-GUT5057	96.79	1.89
MAG-GUT5062	98.2	0.15
MAG-GUT5064	89.08	3.74
MAG-GUT5066	87.72	2.42
MAG-GUT5069	73.45	0
MAG-GUT5071	92.74	1.04
MAG-GUT5074	57.03	1.18
MAG-GUT5078	93.92	3.38
MAG-GUT5082	87.73	0.37
MAG-GUT5087	96.64	0.71
MAG-GUT5089	87.08	0.34
MAG-GUT5091	89.29	6.94
MAG-GUT5093	73.49	0.67
MAG-GUT5098	79.44	0.22
MAG-GUT5106	73.65	2.08
MAG-GUT5110	86.4	0.64
MAG-GUT5112	93.12	3.86
MAG-GUT5116	65.69	2.91
MAG-GUT5118	83.98	3.8
MAG-GUT5120	97.32	2.11
MAG-GUT5122	78.36	3.36
MAG-GUT5124	79.72	2.42
MAG-GUT5126	83.3	0.04
MAG-GUT5130	98.87	0.39
MAG-GUT5133	87.86	4.14
MAG-GUT5135	85.57	1.01
MAG-GUT5139	91.11	3.76
MAG-GUT5148	95.51	2.2
MAG-GUT5151	64.31	1.72
MAG-GUT5156	73.79	4.08
MAG-GUT5162	97.45	1.51
MAG-GUT5165	88.71	1.08
MAG-GUT5169	57.22	0
MAG-GUT5172	92.45	0.24
MAG-GUT5177	96.23	0.75
MAG-GUT5179	83.37	4.11
MAG-GUT5182	97.99	5.05
MAG-GUT5187	71.5	2.03
MAG-GUT5189	91.43	2.9
MAG-GUT5194	97.88	1.57
MAG-GUT5197	97.47	0.63
MAG-GUT5202	74.32	2.28
MAG-GUT5205	86.79	0
MAG-GUT5215	99.92	0.31
MAG-GUT5220	71.91	0.56
MAG-GUT5222	86.44	0.56
MAG-GUT5225	96.74	0
MAG-GUT5229	99.51	0.86
MAG-GUT5231	97.55	0
MAG-GUT5235	78.4	0.5
MAG-GUT5238	97.41	0.07
MAG-GUT5241	96.86	2.36
MAG-GUT5245	75	2.01
MAG-GUT5249	97.84	0
MAG-GUT5251	67.53	0
MAG-GUT5253	98.2	0.29
MAG-GUT5258	96.85	0
MAG-GUT5260	95.73	0.7
MAG-GUT5263	68.88	0
MAG-GUT5266	72.33	1.75
MAG-GUT5269	57.94	0
MAG-GUT5272	53.61	0
MAG-GUT5278	98.25	0
MAG-GUT5283	69.38	1.36
MAG-GUT5285	51.67	0.32
MAG-GUT5287	89.74	1.53
MAG-GUT5294	89.81	6.19
MAG-GUT5302	83.66	3.34
MAG-GUT5310	94.44	2
MAG-GUT5313	91.15	0.17
MAG-GUT5317	55.62	0.89
MAG-GUT5321	96.64	0.67
MAG-GUT5323	76.56	0.22
MAG-GUT5325	89.54	0.32
MAG-GUT5333	90.67	2.85
MAG-GUT5344	94.9	1.27
MAG-GUT5349	98.11	0
MAG-GUT5350	91.1	0.67
MAG-GUT5353	98.8	0
MAG-GUT5357	67.24	1.72
MAG-GUT5359	70.47	0.67
MAG-GUT5361	68.55	0.3
MAG-GUT5365	79.3	1.34
MAG-GUT5367	92.57	1.61
MAG-GUT5372	78.62	1.72
MAG-GUT5376	93.96	0
MAG-GUT5388	88.81	2.12
MAG-GUT5390	84	1.33
MAG-GUT5394	51.39	0
MAG-GUT5397	94.45	2.01
MAG-GUT5399	90.94	0.67
MAG-GUT5400	94.39	1.33
MAG-GUT5404	88.88	0
MAG-GUT5413	99.32	0
MAG-GUT5417	97.7	3.45
MAG-GUT5426	69.29	0.94
MAG-GUT5428	97.59	2.1
MAG-GUT5431	62.44	0.94
MAG-GUT5433	97.96	0
MAG-GUT5443	63.01	2.35
MAG-GUT5451	64.29	0
MAG-GUT5454	52.64	0.06
MAG-GUT5458	98.79	0.48
MAG-GUT5463	97.41	0.07
MAG-GUT5468	100	1.89
MAG-GUT5470	88.76	4.66
MAG-GUT5477	92.44	6.01
MAG-GUT5484	69.15	0.63
MAG-GUT5488	59.65	1.75
MAG-GUT5490	55.3	0
MAG-GUT5502	97.32	3.19
MAG-GUT5507	91.59	0
MAG-GUT5510	55.58	0
MAG-GUT5513	86.72	3.16
MAG-GUT5515	94.65	1.9
MAG-GUT5522	96.36	1.92
MAG-GUT5525	97.32	0
MAG-GUT5529	85.86	0
MAG-GUT5534	66.44	0
MAG-GUT5536	64.91	0
MAG-GUT5538	88.64	3.3
MAG-GUT5544	60.4	0.67
MAG-GUT5553	79.9	1.45
MAG-GUT5561	52.12	0
MAG-GUT5565	96.77	0.81
MAG-GUT5569	92.25	0.84
MAG-GUT5574	80.62	2.35
MAG-GUT5578	100	0.47
MAG-GUT5581	88.99	0.67
MAG-GUT5584	94.37	0.97
MAG-GUT5587	80.8	2.56
MAG-GUT5590	89.93	0.17
MAG-GUT5594	64.41	1.57
MAG-GUT5607	64.12	0
MAG-GUT5614	89.61	2.74
MAG-GUT5622	87.92	0.34
MAG-GUT5624	75.12	3.54
MAG-GUT5627	96.71	3.12
MAG-GUT5634	96.6	0
MAG-GUT5648	93.96	1.34
MAG-GUT5653	89.98	0.8
MAG-GUT5658	99.26	2.03
MAG-GUT5663	65.32	0.67
MAG-GUT5672	95.18	0.23
MAG-GUT5675	69.46	2.68
MAG-GUT5678	99.19	0.81
MAG-GUT5680	94.52	2.69
MAG-GUT5683	97.37	5.54
MAG-GUT5685	51.72	0
MAG-GUT5691	55	0
MAG-GUT5698	99.19	0.81
MAG-GUT5702	86.1	2.76
MAG-GUT5717	56.9	0
MAG-GUT5725	85.73	3.58
MAG-GUT5738	87.28	5.33
MAG-GUT5740	95.54	1.79
MAG-GUT5752	93.26	2.41
MAG-GUT5758	91.5	0.67
MAG-GUT5762	94.43	4
MAG-GUT5766	65.85	0.3
MAG-GUT5768	96.64	9.19
MAG-GUT5776	87.92	2.1
MAG-GUT5784	91.24	1.12
MAG-GUT5788	97.5	1.55
MAG-GUT5790	53.45	0
MAG-GUT5797	88.57	2.82
MAG-GUT5799	89.92	1.61
MAG-GUT5801	96.14	2.14
MAG-GUT5808	57.68	0
MAG-GUT5814	79.06	1.9
MAG-GUT5816	62.03	0
MAG-GUT5821	98.3	3.36
MAG-GUT5824	93.62	0.34
MAG-GUT5832	93.44	4.48
MAG-GUT5836	85.84	0.23
MAG-GUT5838	82.31	0
MAG-GUT5847	86.01	0.94
MAG-GUT5853	92.07	1.4
MAG-GUT5857	76.71	0.34
MAG-GUT5859	94.79	2.48
MAG-GUT5865	90.3	4.69
MAG-GUT5869	53.02	0
MAG-GUT5871	96.71	1.93
MAG-GUT5873	62.07	0
MAG-GUT5876	58.62	1.72
MAG-GUT5884	94.56	0
MAG-GUT5891	73.91	1.01
MAG-GUT5893	75.86	0.86
MAG-GUT5897	90.42	7.67
MAG-GUT5899	97.99	0
MAG-GUT5901	74.73	2.04
MAG-GUT5904	80.87	3.2
MAG-GUT5906	76.68	1.78
MAG-GUT5909	94.63	2.01
MAG-GUT5910	97.96	0
MAG-GUT5916	88.97	0.86
MAG-GUT5922	95.9	0.77
MAG-GUT5924	94.17	1.68
MAG-GUT5926	94.04	1.73
MAG-GUT5934	89.87	2.6
MAG-GUT5936	89.66	1.34
MAG-GUT5941	96.15	0
MAG-GUT5945	93.34	1.9
MAG-GUT5951	96.34	2.24
MAG-GUT5955	87.04	3.88
MAG-GUT5965	95.3	0.39
MAG-GUT5968	90.82	5.18
MAG-GUT5971	86.51	1.52
MAG-GUT5974	56.03	0
MAG-GUT5978	88.84	1.85
MAG-GUT5981	86.64	4.36
MAG-GUT5984	90.72	1.23
MAG-GUT5989	85.66	0
MAG-GUT5995	91.39	0
MAG-GUT5999	82.63	0.9
MAG-GUT6004	84.64	0
MAG-GUT6007	87.11	6.56
MAG-GUT6009	93.29	4.94
MAG-GUT6010	81.06	0.22
MAG-GUT6013	97.27	0
MAG-GUT6015	94.75	1.35
MAG-GUT6018	74.74	2.61
MAG-GUT6021	88.24	7.49
MAG-GUT6025	85.01	1.69
MAG-GUT6027	75.3	3.69
MAG-GUT6031	88.06	0.95
MAG-GUT6034	90.11	2.2
MAG-GUT6038	84.95	3.15
MAG-GUT6044	88.8	1.64
MAG-GUT6047	93.8	1.71
MAG-GUT6051	88.38	6.17
MAG-GUT6055	66.38	2.63
MAG-GUT6059	89.26	0.88
MAG-GUT6062	96.7	2.06
MAG-GUT6069	91	0.84
MAG-GUT6072	92.56	1.12
MAG-GUT6075	67.79	0
MAG-GUT6077	88.79	6.22
MAG-GUT6083	87.11	4.21
MAG-GUT6087	91.69	1.3
MAG-GUT6090	89.97	0.13
MAG-GUT6092	84.87	1.51
MAG-GUT6095	76.31	0.48
MAG-GUT6098	73.08	1.72
MAG-GUT6103	84.11	3.27
MAG-GUT6106	83.19	2.8
MAG-GUT6109	54.52	0.52
MAG-GUT6110	90.16	1.75
MAG-GUT6112	56.73	0
MAG-GUT6119	97.99	0.02
MAG-GUT6121	84.25	3.64
MAG-GUT6126	76.36	0
MAG-GUT6131	92.57	2.62
MAG-GUT6134	87.95	6.63
MAG-GUT6142	74.89	0.7
MAG-GUT6144	52.59	0
MAG-GUT6148	94.24	2.93
MAG-GUT6153	96.81	0.71
MAG-GUT6156	66.06	0.79
MAG-GUT6159	89.41	4.42
MAG-GUT6162	76.62	2.01
MAG-GUT6165	95.97	3.62
MAG-GUT6171	60.26	1.1
MAG-GUT6173	98.31	1.01
MAG-GUT6177	90.35	2.68
MAG-GUT6183	92	1.02
MAG-GUT6187	74.61	3.93
MAG-GUT6191	51.72	0
MAG-GUT6195	59.82	0
MAG-GUT6198	95.21	0.75
MAG-GUT6200	58.93	1.75
MAG-GUT6264	84.09	0.04
MAG-GUT6280	100	0
MAG-GUT6311	87.22	2.35
MAG-GUT6314	99.4	0.6
MAG-GUT6316	89.26	1.03
MAG-GUT6318	89.68	0
MAG-GUT6324	84.11	1.58
MAG-GUT6328	93.19	1.78
MAG-GUT6331	81.04	1.75
MAG-GUT6337	82.75	5.54
MAG-GUT6341	77.44	5.47
MAG-GUT6343	98.05	1.92
MAG-GUT6346	91.95	0.34
MAG-GUT6348	95.64	4.22
MAG-GUT6350	98.8	0.6
MAG-GUT6352	96.98	4.36
MAG-GUT6354	89.89	4.03
MAG-GUT6357	96.96	2.5
MAG-GUT6361	96.39	3.85
MAG-GUT6367	78.23	0
MAG-GUT6371	79.39	3.69
MAG-GUT6373	80.52	2.18
MAG-GUT6378	77.53	0
MAG-GUT6382	51.79	0
MAG-GUT6384	94.24	0
MAG-GUT6387	82.72	2.03
MAG-GUT6394	96.84	2.53
MAG-GUT6396	68.56	1.34
MAG-GUT6398	60.05	1.7
MAG-GUT6401	78.41	0
MAG-GUT6407	88.25	0.62
MAG-GUT6409	86.3	2.01
MAG-GUT6411	97.42	2.36
MAG-GUT6413	93.51	1.57
MAG-GUT6416	92.52	0.68
MAG-GUT6419	72.14	4.38
MAG-GUT6422	66.07	0
MAG-GUT6429	68.09	2.94
MAG-GUT6432	94.63	1.44
MAG-GUT6437	97.99	1.01
MAG-GUT6443	90.9	0
MAG-GUT6446	84.41	3.36
MAG-GUT6448	97.09	0.67
MAG-GUT6451	87.53	3.73
MAG-GUT6453	96	4.57
MAG-GUT6456	91.39	3.35
MAG-GUT6460	92.68	2.88
MAG-GUT6463	75.49	1.57
MAG-GUT6468	69.04	1.57
MAG-GUT6472	76.34	4.65
MAG-GUT6477	61.4	1.75
MAG-GUT6480	86.42	2.49
MAG-GUT6484	96.45	2.87
MAG-GUT6486	65.18	1.79
MAG-GUT6491	87.11	0
MAG-GUT6495	92.62	0
MAG-GUT6503	70.85	0.89
MAG-GUT6509	58.23	0.22
MAG-GUT6512	89.92	7.25
MAG-GUT6517	91.7	3.61
MAG-GUT6522	96.04	1.17
MAG-GUT6526	98.99	1.36
MAG-GUT6531	96.84	1.14
MAG-GUT6533	88.3	6.04
MAG-GUT6535	89.05	1.7
MAG-GUT6537	70.54	3.57
MAG-GUT6539	69.41	0
MAG-GUT6541	96.22	1.81
MAG-GUT6546	58.33	0.67
MAG-GUT6555	96.09	1.71
MAG-GUT6560	96.74	1.63
MAG-GUT6568	98.39	3.23
MAG-GUT6574	96.77	1.08
MAG-GUT6578	99.2	0.48
MAG-GUT6581	88.85	4.13
MAG-GUT6587	97.65	4.23
MAG-GUT6589	58.79	0.22
MAG-GUT6592	97.27	1.51
MAG-GUT6596	98.03	0.48
MAG-GUT6603	52.92	0.17
MAG-GUT6608	96.04	1.17
MAG-GUT6612	95.64	0
MAG-GUT6619	98.92	0
MAG-GUT6622	96.98	0
MAG-GUT6624	84.18	3.15
MAG-GUT6629	96.38	1.38
MAG-GUT6632	91.95	1.04
MAG-GUT6636	88.89	2.56
MAG-GUT6638	58.27	1.34
MAG-GUT6641	99.21	1.69
MAG-GUT6645	87.92	5.96
MAG-GUT6653	96.32	0.9
MAG-GUT6657	92.01	0.48
MAG-GUT6660	99.5	0.96
MAG-GUT6666	55.06	0.63
MAG-GUT6672	95.48	0.24
MAG-GUT6680	56.5	0
MAG-GUT6686	79.07	1.25
MAG-GUT6689	93.88	0.38
MAG-GUT6698	89.6	3.97
MAG-GUT6701	71.88	2.85
MAG-GUT6706	70.61	3.15
MAG-GUT6711	95.38	1.8
MAG-GUT6715	98.08	0.72
MAG-GUT6718	79.76	0.24
MAG-GUT6722	98.92	0
MAG-GUT6725	92.62	0.67
MAG-GUT6732	83.6	0.09
MAG-GUT6738	86.11	5.29
MAG-GUT6741	100	0.81
MAG-GUT6745	87.57	0
MAG-GUT6749	67.35	0
MAG-GUT6752	97.23	1.27
MAG-GUT6755	97.01	0.47
MAG-GUT6761	98.84	1.68
MAG-GUT6765	92.19	1.52
MAG-GUT6769	95.69	0
MAG-GUT6776	72.41	3.45
MAG-GUT6782	84.37	0.24
MAG-GUT6786	82.59	3.74
MAG-GUT6792	68.84	1.61
MAG-GUT6798	92.98	3.08
MAG-GUT6803	93.2	0.34
MAG-GUT6808	64.04	2.63
MAG-GUT6811	64.4	0.23
MAG-GUT6816	98.27	0.9
MAG-GUT6820	94.36	3.37
MAG-GUT6827	97.07	2.6
MAG-GUT6831	58.62	0
MAG-GUT6833	67.24	0
MAG-GUT6839	90.72	0.9
MAG-GUT6843	87.3	4.77
MAG-GUT6847	94.79	1.13
MAG-GUT6852	92.15	1.92
MAG-GUT6855	69.83	0
MAG-GUT6860	78.22	1.9
MAG-GUT6864	88.72	2.01
MAG-GUT6866	63.16	0
MAG-GUT6870	86.22	4.25
MAG-GUT6876	92.12	0.39
MAG-GUT6889	95.22	1.84
MAG-GUT6894	98.03	0.19
MAG-GUT6899	77.05	0.19
MAG-GUT6912	88.09	2.76
MAG-GUT6926	76.65	0.77
MAG-GUT6930	93.58	3.69
MAG-GUT6936	98.85	0.9
MAG-GUT6941	58.67	1.28
MAG-GUT6943	96.92	0
MAG-GUT6946	56.14	0
MAG-GUT6953	64.09	1.01
MAG-GUT6958	87.98	1.7
MAG-GUT6960	95.54	0.97
MAG-GUT6966	52.35	0
MAG-GUT6973	93.68	0
MAG-GUT6975	94.69	0.12
MAG-GUT6979	94.49	2.51
MAG-GUT6982	87.81	0.96
MAG-GUT6987	74.11	2.68
MAG-GUT6996	97.14	6.89
MAG-GUT7001	83.73	0
MAG-GUT7005	81.39	0
MAG-GUT7015	91.34	1.34
MAG-GUT7019	90.65	3.74
MAG-GUT7028	90.91	0.11
MAG-GUT7030	87.22	1.25
MAG-GUT7037	70.58	0
MAG-GUT7043	81.26	0.64
MAG-GUT7047	84.71	0.1
MAG-GUT7057	98.2	0
MAG-GUT7068	94.31	0
MAG-GUT7071	100	0.6
MAG-GUT7107	98.74	0.72
MAG-GUT7114	98.6	3.85
MAG-GUT7119	93.7	0.33
MAG-GUT7122	99.04	1.82
MAG-GUT7140	98.92	0.81
MAG-GUT7142	99.29	0.95
MAG-GUT7153	99.29	0.95
MAG-GUT7160	95.44	0
MAG-GUT7169	96.38	0.44
MAG-GUT7174	98	0.14
MAG-GUT7187	98.79	0.81
MAG-GUT7193	57.44	0.63
MAG-GUT7209	90.32	2.78
MAG-GUT7211	81.9	0
MAG-GUT7223	92.9	0.48
MAG-GUT7234	94.22	0.47
MAG-GUT7238	89.57	1.18
MAG-GUT7245	61.36	0
MAG-GUT7257	55.43	0.09
MAG-GUT7264	64.66	0
MAG-GUT7267	94.09	0.81
MAG-GUT7272	64.05	1
MAG-GUT7283	62.5	0.04
MAG-GUT7294	67.24	1.72
MAG-GUT7300	62.93	0.63
MAG-GUT7306	64.91	2.43
MAG-GUT7312	53.95	0.63
MAG-GUT7317	90.72	0.34
MAG-GUT7324	92.28	1.23
MAG-GUT7327	96.56	0
MAG-GUT7329	89.37	5.16
MAG-GUT7333	62.03	1.09
MAG-GUT7338	57.76	0
MAG-GUT7340	97.65	1.5
MAG-GUT7344	85.98	0.71
MAG-GUT7346	91.12	2.1
MAG-GUT7348	62.43	0
MAG-GUT7356	77.77	1.75
MAG-GUT7360	90.39	2.13
MAG-GUT7363	91.08	1.27
MAG-GUT7366	86.01	1.19
MAG-GUT7369	93.51	2.58
MAG-GUT7372	71.69	1.05
MAG-GUT7374	79.31	1.79
MAG-GUT7378	68.84	2.01
MAG-GUT7381	65.98	2.04
MAG-GUT7386	71.72	3.45
MAG-GUT7392	98.79	0.29
MAG-GUT7395	82.45	0.97
MAG-GUT7401	77.36	0
MAG-GUT7403	98.73	0.32
MAG-GUT7406	97.54	1.17
MAG-GUT7408	89.87	0
MAG-GUT7412	83.46	0.63
MAG-GUT7418	77.43	0
MAG-GUT7422	91.92	2.04
MAG-GUT7428	92.49	1.97
MAG-GUT7432	60.7	1.75
MAG-GUT7437	91.62	3.09
MAG-GUT7440	97.75	2.97
MAG-GUT7442	71.14	0
MAG-GUT7444	92.62	0.67
MAG-GUT7448	93.96	1.01
MAG-GUT7454	88.37	2.42
MAG-GUT7456	73.15	0
MAG-GUT7464	64.41	0.72
MAG-GUT7468	71.82	1.94
MAG-GUT7473	97.14	1.9
MAG-GUT7479	74.27	2.5
MAG-GUT7483	95.11	0.71
MAG-GUT7490	71.66	2.23
MAG-GUT7494	92.27	1.34
MAG-GUT7502	58.72	0
MAG-GUT7513	90.1	1.5
MAG-GUT7517	91.72	7.74
MAG-GUT7519	94.14	1.03
MAG-GUT7524	82.05	3.53
MAG-GUT7528	93.98	1.27
MAG-GUT7533	84.67	5.9
MAG-GUT7539	90.04	1.27
MAG-GUT7543	95.41	7.85
MAG-GUT7546	100	0
MAG-GUT7548	88.56	2.66
MAG-GUT7551	90.79	0.68
MAG-GUT7557	69.32	0
MAG-GUT7564	85.53	1.85
MAG-GUT7567	93.37	2.63
MAG-GUT7570	97.26	0
MAG-GUT7579	77.65	0
MAG-GUT7581	97.18	1.08
MAG-GUT7584	91.5	1.34
MAG-GUT7592	85.47	4.78
MAG-GUT7596	91.14	0.63
MAG-GUT7598	99.33	0
MAG-GUT7604	89.58	1.07
MAG-GUT7612	78.32	4.25
MAG-GUT7614	75.84	0.56
MAG-GUT7616	96.08	2.05
MAG-GUT7618	75.35	4.36
MAG-GUT7621	85.55	5.75
MAG-GUT7626	69.12	1.72
MAG-GUT7635	91.18	3.36
MAG-GUT7637	95.97	0
MAG-GUT7640	74.14	3.14
MAG-GUT7642	92.63	1.36
MAG-GUT7651	61.77	0
MAG-GUT7654	93.96	0
MAG-GUT7659	94.22	1.36
MAG-GUT7661	90.91	0.67
MAG-GUT7665	90.6	0.84
MAG-GUT7667	97.58	0.81
MAG-GUT7672	97.96	0
MAG-GUT7675	95.89	0
MAG-GUT7678	65.52	0
MAG-GUT7687	85.91	0.67
MAG-GUT7693	56.73	1.32
MAG-GUT7699	63.39	1.79
MAG-GUT7700	72.41	2.59
MAG-GUT7704	79.76	3.52
MAG-GUT7711	77.74	2.87
MAG-GUT7713	93.56	1.21
MAG-GUT7718	83.49	1.27
MAG-GUT7721	78.19	0
MAG-GUT7733	98.91	0
MAG-GUT7738	96.31	0.13
MAG-GUT7741	91.51	0.06
MAG-GUT7745	80.78	1.87
MAG-GUT7749	98.05	0
MAG-GUT7762	83.23	0.6
MAG-GUT7771	92.31	1.36
MAG-GUT7777	97.1	0
MAG-GUT7781	87.25	0.73
MAG-GUT7785	51.72	0
MAG-GUT7789	94.39	2.04
MAG-GUT7791	84.33	4.65
MAG-GUT7797	97.96	0
MAG-GUT7802	76.1	1.17
MAG-GUT7807	71.23	2.57
MAG-GUT7814	54.29	0.67
MAG-GUT7821	86.21	2.26
MAG-GUT7826	96.54	7
MAG-GUT7834	66.37	2.81
MAG-GUT7839	97.97	0
MAG-GUT7840	97.99	0.67
MAG-GUT7843	64.85	0.93
MAG-GUT7846	75.55	1.75
MAG-GUT7851	96.97	1.05
MAG-GUT7853	97.25	1.68
MAG-GUT7858	83.38	5.25
MAG-GUT7863	58.28	1.01
MAG-GUT7865	90.47	3.78
MAG-GUT7869	85.28	2.83
MAG-GUT7873	86.48	0.13
MAG-GUT7876	88.15	6.6
MAG-GUT7879	76.03	3.04
MAG-GUT7882	80.34	0
MAG-GUT7886	76.3	3.45
MAG-GUT7890	56.9	0
MAG-GUT7894	59.75	0
MAG-GUT7898	59.59	0
MAG-GUT7901	84.27	6.34
MAG-GUT7904	91.37	0.12
MAG-GUT7910	92.02	1.44
MAG-GUT7913	88.5	0
MAG-GUT7915	55.17	0
MAG-GUT7918	94.86	4.98
MAG-GUT7926	98.52	0.2
MAG-GUT7930	97.05	0
MAG-GUT7932	65.69	1.72
MAG-GUT7934	77.36	3.42
MAG-GUT7938	97.99	0
MAG-GUT7940	92.09	4.94
MAG-GUT7948	86.55	2.18
MAG-GUT7951	86.96	2.39
MAG-GUT7956	82.56	4.78
MAG-GUT7960	65.83	0
MAG-GUT7964	74.85	0.91
MAG-GUT7971	60.64	1.74
MAG-GUT7980	60.85	0
MAG-GUT7982	97.99	0.34
MAG-GUT7989	91.23	2.66
MAG-GUT7990	85.37	1
MAG-GUT7997	98.66	0
MAG-GUT8007	97.58	6.49
MAG-GUT8013	73.64	1.82
MAG-GUT8017	90.91	0.93
MAG-GUT8019	84.93	3.13
MAG-GUT8021	91.57	2.86
MAG-GUT8023	74.43	0.89
MAG-GUT8027	88.62	0.37
MAG-GUT8034	76.02	0.81
MAG-GUT8036	91.39	4.03
MAG-GUT8039	52.73	0
MAG-GUT8042	75.8	0.56
MAG-GUT8045	80.56	1.96
MAG-GUT8051	70.73	1.17
MAG-GUT8053	58.61	0
MAG-GUT8056	95.71	0
MAG-GUT8059	83.27	3.41
MAG-GUT8063	94.63	0.34
MAG-GUT8065	71.81	0
MAG-GUT8067	74.83	0
MAG-GUT8071	71.62	1.34
MAG-GUT8073	94.19	5.39
MAG-GUT8076	91.89	6.71
MAG-GUT8079	80.06	2.92
MAG-GUT8081	87.36	0.13
MAG-GUT8086	67.7	0.71
MAG-GUT8091	83.52	0.95
MAG-GUT8096	93.02	0.13
MAG-GUT8099	92.82	3.69
MAG-GUT8104	80.34	2.92
MAG-GUT8107	93.38	4.43
MAG-GUT8113	93.87	3.83
MAG-GUT8118	73.72	2.35
MAG-GUT8132	92.44	1.01
MAG-GUT8135	85.71	2.18
MAG-GUT8140	74.34	1.12
MAG-GUT8142	91.24	1.68
MAG-GUT8146	87.43	5.33
MAG-GUT8149	70.58	1.61
MAG-GUT8150	71.08	3.63
MAG-GUT8153	96.63	1.12
MAG-GUT8160	91.85	3.7
MAG-GUT8163	92.42	3.45
MAG-GUT8166	70.72	3.69
MAG-GUT8173	65.45	0
MAG-GUT8177	96.75	3.2
MAG-GUT8185	94.53	3.29
MAG-GUT8187	97.95	4.11
MAG-GUT8196	78.5	0
MAG-GUT8201	86.21	4.1
MAG-GUT8205	94.59	1.9
MAG-GUT8208	96.98	0.13
MAG-GUT8215	52.85	0
MAG-GUT8222	75.42	2.85
MAG-GUT8224	97.12	0.96
MAG-GUT8228	95.1	2.72
MAG-GUT8234	84.12	0
MAG-GUT8242	84.87	0.19
MAG-GUT8246	95.08	5.09
MAG-GUT8248	74.76	4.61
MAG-GUT8254	95.07	0.22
MAG-GUT8257	95.97	1.08
MAG-GUT8262	96.49	3.51
MAG-GUT8268	90.38	1.01
MAG-GUT8272	59.25	1.75
MAG-GUT8277	89.26	3.04
MAG-GUT8281	96.48	0
MAG-GUT8283	74.42	2.01
MAG-GUT8286	60.65	0
MAG-GUT8289	84.98	1.8
MAG-GUT8292	97.86	0
MAG-GUT8296	95.96	1.25
MAG-GUT8304	73.43	1.27
MAG-GUT8309	91.07	3.8
MAG-GUT8314	67.45	0
MAG-GUT8322	95.15	1.07
MAG-GUT8324	90.13	0.48
MAG-GUT8326	98.57	9.01
MAG-GUT8328	95.19	2.8
MAG-GUT8337	99.98	2.45
MAG-GUT8340	80.1	0.17
MAG-GUT8342	96.94	0.68
MAG-GUT8345	67.72	0.21
MAG-GUT8349	91.04	6.05
MAG-GUT8351	92.82	2.76
MAG-GUT8358	91.36	4.34
MAG-GUT8363	65.86	2.59
MAG-GUT8366	90.69	0.45
MAG-GUT8369	68.27	1.49
MAG-GUT8371	93.7	0.96
MAG-GUT8373	84.07	1.41
MAG-GUT8377	96.29	1.44
MAG-GUT8382	62.79	0.24
MAG-GUT8384	97.32	2.46
MAG-GUT8388	94.79	0
MAG-GUT8390	88.42	5.54
MAG-GUT8392	58.79	0.86
MAG-GUT8394	58.56	1.02
MAG-GUT8396	62.64	0
MAG-GUT8401	71.18	1.65
MAG-GUT8405	82.89	0
MAG-GUT8408	77.19	1.75
MAG-GUT8413	60.34	1.72
MAG-GUT8423	91.9	1.92
MAG-GUT8429	92.06	2.73
MAG-GUT8431	93.58	0.64
MAG-GUT8433	97.62	1.45
MAG-GUT8438	79.31	3.45
MAG-GUT8441	86.71	1.34
MAG-GUT8444	97.58	0.81
MAG-GUT8448	96.05	0.92
MAG-GUT8451	99.04	0.16
MAG-GUT8454	62.4	0.68
MAG-GUT8456	74.98	0.95
MAG-GUT8458	92.42	0.06
MAG-GUT8461	83.39	4.71
MAG-GUT8464	73.51	3.64
MAG-GUT8472	86.52	6.71
MAG-GUT8474	70.99	3.24
MAG-GUT8484	61.41	0
MAG-GUT8487	78.86	0
MAG-GUT8490	57.28	0.65
MAG-GUT8498	73.49	0
MAG-GUT8501	58.77	0
MAG-GUT8504	84.52	2.63
MAG-GUT8508	96.99	4.33
MAG-GUT8511	92.08	3.36
MAG-GUT8513	95.73	1.01
MAG-GUT8522	97.1	1.45
MAG-GUT8535	97.32	0.34
MAG-GUT8537	94.65	0.68
MAG-GUT8542	99.52	0
MAG-GUT8550	89.26	0.71
MAG-GUT8558	99.35	1.61
MAG-GUT8563	98.77	0.48
MAG-GUT8565	85.05	1.21
MAG-GUT8572	89.96	1.93
MAG-GUT8575	83.36	3.36
MAG-GUT8580	71.16	0.48
MAG-GUT8584	92.62	0
MAG-GUT8587	97.27	0
MAG-GUT8597	76.06	3.57
MAG-GUT8604	94.93	0.97
MAG-GUT8607	95.92	0.68
MAG-GUT8609	84.35	0
MAG-GUT8612	92.53	0
MAG-GUT8616	93.99	0.68
MAG-GUT8622	59.34	0
MAG-GUT8629	91.57	1.41
MAG-GUT8631	76.87	0.68
MAG-GUT8633	94.52	0
MAG-GUT8636	89.26	0.84
MAG-GUT8640	97.99	0
MAG-GUT8643	57.38	0
MAG-GUT8650	96.63	1.46
MAG-GUT8653	89.11	0
MAG-GUT8655	84.75	2.57
MAG-GUT8662	97.43	1.08
MAG-GUT8666	93.52	1.61
MAG-GUT8671	91.68	5.54
MAG-GUT8674	65.17	0
MAG-GUT8678	78.48	0
MAG-GUT8680	81.46	6.18
MAG-GUT8683	97.32	0.67
MAG-GUT8689	92.38	1.43
MAG-GUT8691	99.94	0
MAG-GUT8693	98.43	3.19
MAG-GUT8698	85.22	1.61
MAG-GUT8700	87.74	0
MAG-GUT8713	90.78	0
MAG-GUT8718	54.39	0
MAG-GUT8724	87.12	0.36
MAG-GUT8728	51.04	0
MAG-GUT8731	61.07	0
MAG-GUT8738	85.32	4.09
MAG-GUT8742	92.09	3.19
MAG-GUT8747	77.85	3.49
MAG-GUT8751	53.55	0.3
MAG-GUT8754	77.85	0
MAG-GUT8758	98.74	1.3
MAG-GUT8760	91.73	4.42
MAG-GUT8762	94.07	0.67
MAG-GUT8767	97.94	2.4
MAG-GUT8775	52.9	0
MAG-GUT8783	95.3	3.42
MAG-GUT8786	90.52	4
MAG-GUT8789	72.93	0
MAG-GUT8790	95.72	0
MAG-GUT8794	74.63	3.69
MAG-GUT8797	80.05	2.59
MAG-GUT8802	95.3	0.67
MAG-GUT8805	73.87	0.67
MAG-GUT8808	80.19	2.82
MAG-GUT8812	93.15	1.21
MAG-GUT8814	77.15	0
MAG-GUT8822	79.97	5.5
MAG-GUT8826	89.93	0
MAG-GUT8832	51.72	0
MAG-GUT8836	89.68	0.36
MAG-GUT8838	90.59	2.41
MAG-GUT8840	98.39	0.12
MAG-GUT8844	62.87	0.3
MAG-GUT8849	87.96	4.76
MAG-GUT8853	61.29	0
MAG-GUT8859	81.43	0.84
MAG-GUT8864	90.86	6.21
MAG-GUT8867	73.2	0
MAG-GUT8874	96.86	0
MAG-GUT8880	96.58	1.68
MAG-GUT8883	88.18	3.25
MAG-GUT8886	100	1.61
MAG-GUT8891	99.11	0
MAG-GUT8897	53.77	0
MAG-GUT8902	84.54	5.31
MAG-GUT8907	83.54	1.92
MAG-GUT8913	69.75	0.68
MAG-GUT8917	74.94	0
MAG-GUT8926	95.15	0
MAG-GUT8936	58.21	0
MAG-GUT8938	78.83	0
MAG-GUT8943	95.86	0
MAG-GUT8955	93.88	0.67
MAG-GUT8958	97.95	0
MAG-GUT8961	86.38	4.85
MAG-GUT8967	90.61	0
MAG-GUT8969	65.36	1.79
MAG-GUT8976	77.63	1.75
MAG-GUT8978	96.98	0.34
MAG-GUT8980	92.13	1.93
MAG-GUT8988	98.12	0.68
MAG-GUT8991	76.69	4.51
MAG-GUT8994	100	0.67
MAG-GUT9000	85	0
MAG-GUT9002	90.45	1.69
MAG-GUT9005	97.05	0
MAG-GUT9008	96.64	0.67
MAG-GUT9017	60.86	1.34
MAG-GUT9020	55.24	0
MAG-GUT9029	97.59	1.19
MAG-GUT9031	91.59	2.02
MAG-GUT9034	97.34	2.24
MAG-GUT9038	88.39	2.89
MAG-GUT9041	98.95	1.96
MAG-GUT9043	88.3	1.84
MAG-GUT9046	91.75	1.74
MAG-GUT9053	90.45	2.25
MAG-GUT9057	85.66	1.29
MAG-GUT9063	87.57	2.37
MAG-GUT9065	99.04	1.48
MAG-GUT9067	75.13	0.19
MAG-GUT9071	99.28	0.97
MAG-GUT9075	97.65	0
MAG-GUT9081	87.5	5.05
MAG-GUT9084	59.37	0.3
MAG-GUT9088	81.37	1.95
MAG-GUT9090	92.28	0
MAG-GUT9092	80.17	0.39
MAG-GUT9096	82.42	3.69
MAG-GUT9099	97.12	1.2
MAG-GUT9101	95.57	2.24
MAG-GUT9105	60.32	1.21
MAG-GUT9113	97.32	0
MAG-GUT9122	66.44	0
MAG-GUT9128	93.34	0.26
MAG-GUT9130	90.71	2.07
MAG-GUT9132	52.42	0
MAG-GUT9137	66.44	0
MAG-GUT9143	98.28	0
MAG-GUT9149	89.53	2.99
MAG-GUT9151	95.16	4
MAG-GUT9153	63.17	0
MAG-GUT9158	95.3	0
MAG-GUT9162	91.77	7.48
MAG-GUT9165	73.54	1.01
MAG-GUT9172	77.73	0.32
MAG-GUT9174	93.86	8.36
MAG-GUT9177	51.68	0.06
MAG-GUT9180	78.25	0.68
MAG-GUT9182	93.96	0.73
MAG-GUT9188	60.94	0.67
MAG-GUT9191	96.2	2.01
MAG-GUT9193	90.18	2.95
MAG-GUT9197	57.86	0.81
MAG-GUT9203	87.25	0.22
MAG-GUT9205	93.78	4.95
MAG-GUT9209	62.57	0
MAG-GUT9211	95.6	0.34
MAG-GUT9215	84.38	3.4
MAG-GUT9217	74.41	3.86
MAG-GUT9222	69.21	0.84
MAG-GUT9225	77.35	1.51
MAG-GUT9227	79.54	0.67
MAG-GUT9230	92.62	0
MAG-GUT9232	92.37	6.79
MAG-GUT9236	58.09	1.34
MAG-GUT9239	71.31	1.81
MAG-GUT9252	99.49	0
MAG-GUT9256	95.29	2.04
MAG-GUT9259	85.07	4.25
MAG-GUT9267	50.76	0
MAG-GUT9271	83.51	1.13
MAG-GUT9276	83.89	0
MAG-GUT9283	71.71	3.3
MAG-GUT9289	74.72	2.86
MAG-GUT9291	99.19	1.08
MAG-GUT9295	80.96	2.36
MAG-GUT9305	91.98	1.65
MAG-GUT9307	92.21	3.93
MAG-GUT9312	94.73	0.23
MAG-GUT9314	98.66	0.67
MAG-GUT9319	100	1.89
MAG-GUT9326	65.3	1.2
MAG-GUT9333	92.39	0.68
MAG-GUT9339	71.92	0
MAG-GUT9347	94.93	1.36
MAG-GUT9352	96.09	0.68
MAG-GUT9355	92.17	2.35
MAG-GUT9358	56.14	0
MAG-GUT9368	54.08	0
MAG-GUT9372	71.93	0
MAG-GUT9376	99.4	0
MAG-GUT9393	71.73	0
MAG-GUT9399	84.61	3.63
MAG-GUT9403	59.97	1.75
MAG-GUT9406	59.65	1.75
MAG-GUT9410	75.56	0.33
MAG-GUT9415	70.18	0.29
MAG-GUT9423	96.33	1.71
MAG-GUT9432	88.53	0.34
MAG-GUT9436	84.18	3.16
MAG-GUT9442	69.32	0.45
MAG-GUT9445	86.75	3.76
MAG-GUT9448	59.64	0
MAG-GUT9452	83.54	0.32
MAG-GUT9456	55.24	0.81
MAG-GUT9459	80.79	4.08
MAG-GUT9465	95.62	0.97
MAG-GUT9467	88.52	1.32
MAG-GUT9478	83.89	0
MAG-GUT9484	60.76	0.32
MAG-GUT9489	92.75	0
MAG-GUT9493	98.88	0.47
MAG-GUT9496	88.17	2.8
MAG-GUT9500	100	1.61
MAG-GUT9509	98.95	2.85
MAG-GUT9513	76.77	0.96
MAG-GUT9517	99.37	1.58
MAG-GUT9520	98.66	0.34
MAG-GUT9525	80.27	0
MAG-GUT9530	91.54	1.61
MAG-GUT9538	72.34	2.04
MAG-GUT9543	98.66	2.18
MAG-GUT9545	91.75	0.46
MAG-GUT9548	90.35	2.04
MAG-GUT9553	93.2	1.7
MAG-GUT9558	97.37	7.41
MAG-GUT9560	99.19	0.81
MAG-GUT9564	87.03	3.54
MAG-GUT9570	73.25	1.89
MAG-GUT9576	80.67	2.91
MAG-GUT9578	93.74	3.06
MAG-GUT9585	59.65	0
MAG-GUT9597	87	6.12
MAG-GUT9599	91.05	2.4
MAG-GUT9601	95.09	1.57
MAG-GUT9603	89.58	4.59
MAG-GUT9605	67.09	0.63
MAG-GUT9608	91.67	3.63
MAG-GUT9619	97.79	0
MAG-GUT9621	98.83	0
MAG-GUT9624	97.85	1.61
MAG-GUT9628	100	0.94
MAG-GUT9632	76.19	4.56
MAG-GUT9636	92.94	2.53
MAG-GUT9642	98.83	0
MAG-GUT9645	99.36	0
MAG-GUT9654	87.28	2.55
MAG-GUT9663	65.19	0.63
MAG-GUT9672	59.12	0.88
MAG-GUT9680	93.95	1.75
MAG-GUT9687	78.95	3.51
MAG-GUT9693	93.24	0
MAG-GUT9697	88.1	6.01
MAG-GUT9704	81.61	5.36
MAG-GUT9708	92	3.75
MAG-GUT9712	86.15	2.59
MAG-GUT9717	70.18	1.75
MAG-GUT9721	97.99	0.17
MAG-GUT9725	97.3	0.81
MAG-GUT9728	98.73	1.27
MAG-GUT9740	80.07	0.37
MAG-GUT9747	95.69	4.39
MAG-GUT9756	94.15	2.63
MAG-GUT9760	100	0
MAG-GUT9762	80.56	0.43
MAG-GUT9773	81.29	0
MAG-GUT9776	92.41	0
MAG-GUT9784	96.78	0.65
MAG-GUT9788	93.88	1.48
MAG-GUT9790	68.42	3.51
MAG-GUT9794	98.11	0.94
MAG-GUT9804	98.48	0.87
MAG-GUT9807	93.63	0.94
MAG-GUT9813	91.21	3.48
MAG-GUT9822	98.48	0.6
MAG-GUT9833	59.98	1.79
MAG-GUT9836	85.8	0
MAG-GUT9842	84.18	1.27
MAG-GUT9848	97.02	1.92
MAG-GUT9852	82.9	5.29
MAG-GUT9856	100	1.61
MAG-GUT9861	73.42	1.27
MAG-GUT9864	92.46	1.02
MAG-GUT9871	79.89	5.45
MAG-GUT9876	50.88	0
MAG-GUT9880	84.1	0.93
MAG-GUT9884	97.8	1.62
MAG-GUT9886	94.99	2.38
MAG-GUT9889	96.62	0.97
MAG-GUT9895	83.13	1.81
MAG-GUT9900	93.02	1.7
MAG-GUT9904	83.22	0
MAG-GUT9909	78.23	0.81
MAG-GUT9912	92.31	0
MAG-GUT9915	74.03	3.23
MAG-GUT9923	62.76	2.03
MAG-GUT9927	99.33	0.67
MAG-GUT9930	85.85	0.68
MAG-GUT9937	58.49	0
MAG-GUT9941	50.47	0
[truncated: 3,001 more rows]
